# Supplementary material for: Oral rehydration therapies in Senegal, Mali, and Sierra Leone: a spatial analysis of changes over time and implications for policy
Source: BMC Med. 2020 Dec 21;18:405. doi: 10.1186/s12916-020-01857-7 (PMC7750121; doi:10.1186/s12916-020-01857-7)
Supplement: Supplementary file 2 — Additional file 2. Supplementary estimates for second administrative level-units. Spreadsheet containing all estimates of any ORS, only RHF, and any ORT coverage by district from 2000 to 2017 in Sierra Leone, by cercle from 2001 to 2018 in Mali, and by department from 2000 to 2017 in Senegal. [file 12916_2020_1857_MOESM2_ESM.csv]

country	first_admin_unit	second_admin_unit	year	treatment	mean	lower	upper
Mali	Bamako	Bamako	2001	any_ORS	0.322325246	0.256444623	0.387086984
Mali	Bamako	Bamako	2002	any_ORS	0.266333599	0.067414163	0.538460459
Mali	Bamako	Bamako	2003	any_ORS	0.253126877	0.063538133	0.579707897
Mali	Bamako	Bamako	2004	any_ORS	0.253393689	0.055122554	0.545976428
Mali	Bamako	Bamako	2005	any_ORS	0.278500094	0.072425098	0.574029993
Mali	Bamako	Bamako	2006	any_ORS	0.325778308	0.246609163	0.409495397
Mali	Bamako	Bamako	2007	any_ORS	0.261993645	0.065339101	0.548903887
Mali	Bamako	Bamako	2008	any_ORS	0.243203441	0.053528179	0.521487718
Mali	Bamako	Bamako	2009	any_ORS	0.239245607	0.05796632	0.51581205
Mali	Bamako	Bamako	2010	any_ORS	0.189867784	0.141134256	0.244259909
Mali	Bamako	Bamako	2011	any_ORS	0.277968677	0.081698569	0.560016723
Mali	Bamako	Bamako	2012	any_ORS	0.41432269	0.350534701	0.478412687
Mali	Bamako	Bamako	2013	any_ORS	0.32709484	0.110337073	0.648137325
Mali	Bamako	Bamako	2014	any_ORS	0.329273193	0.105215053	0.620355275
Mali	Bamako	Bamako	2015	any_ORS	0.420504347	0.361013453	0.476312314
Mali	Bamako	Bamako	2016	any_ORS	0.317048958	0.092370377	0.642548999
Mali	Bamako	Bamako	2017	any_ORS	0.283482905	0.083434319	0.574229002
Mali	Bamako	Bamako	2018	any_ORS	0.256185558	0.19993396	0.317718229
Senegal	Dakar	Dakar	2000	any_ORS	0.147660709	0.082347204	0.233024716
Senegal	Dakar	Dakar	2001	any_ORS	0.189527667	0.105863595	0.299902891
Senegal	Dakar	Dakar	2002	any_ORS	0.219350805	0.130740168	0.335236423
Senegal	Dakar	Dakar	2003	any_ORS	0.208223668	0.117595166	0.319222137
Senegal	Dakar	Dakar	2004	any_ORS	0.227311958	0.138786376	0.337124052
Senegal	Dakar	Dakar	2005	any_ORS	0.273067661	0.192822158	0.365577424
Senegal	Dakar	Dakar	2006	any_ORS	0.240137588	0.149043652	0.336942171
Senegal	Dakar	Dakar	2007	any_ORS	0.246671509	0.155747812	0.355297252
Senegal	Dakar	Dakar	2008	any_ORS	0.258886773	0.166005375	0.367336607
Senegal	Dakar	Dakar	2009	any_ORS	0.258662448	0.172191566	0.365589722
Senegal	Dakar	Dakar	2010	any_ORS	0.260497031	0.171454585	0.367383171
Senegal	Dakar	Dakar	2011	any_ORS	0.25216223	0.17766349	0.338462537
Senegal	Dakar	Dakar	2012	any_ORS	0.249110879	0.15817869	0.358069899
Senegal	Dakar	Dakar	2013	any_ORS	0.247632624	0.165872498	0.344049972
Senegal	Dakar	Dakar	2014	any_ORS	0.228102519	0.149809248	0.319396547
Senegal	Dakar	Dakar	2015	any_ORS	0.31748842	0.236437117	0.405654808
Senegal	Dakar	Dakar	2016	any_ORS	0.265885033	0.180036714	0.368127043
Senegal	Dakar	Dakar	2017	any_ORS	0.290717245	0.201645424	0.392322957
Sierra Leone	Eastern	Kailahun	2000	any_ORS	0.611332001	0.511232188	0.697314315
Sierra Leone	Eastern	Kailahun	2001	any_ORS	0.60212705	0.440097754	0.740695666
Sierra Leone	Eastern	Kailahun	2002	any_ORS	0.607097685	0.431834373	0.764001203
Sierra Leone	Eastern	Kailahun	2003	any_ORS	0.613258368	0.439237576	0.773553555
Sierra Leone	Eastern	Kailahun	2004	any_ORS	0.619469005	0.455600185	0.774414597
Sierra Leone	Eastern	Kailahun	2005	any_ORS	0.629780851	0.527850652	0.722042901
Sierra Leone	Eastern	Kailahun	2006	any_ORS	0.600750642	0.455120734	0.735559937
Sierra Leone	Eastern	Kailahun	2007	any_ORS	0.573376983	0.412064064	0.714115988
Sierra Leone	Eastern	Kailahun	2008	any_ORS	0.539081997	0.417851193	0.657953799
Sierra Leone	Eastern	Kailahun	2009	any_ORS	0.609864536	0.466869388	0.734535875
Sierra Leone	Eastern	Kailahun	2010	any_ORS	0.670308612	0.58695314	0.757514809
Sierra Leone	Eastern	Kailahun	2011	any_ORS	0.729393114	0.601173761	0.838467788
Sierra Leone	Eastern	Kailahun	2012	any_ORS	0.780776223	0.663326754	0.868874456
Sierra Leone	Eastern	Kailahun	2013	any_ORS	0.838325626	0.774425408	0.887933479
Sierra Leone	Eastern	Kailahun	2014	any_ORS	0.821788852	0.705366494	0.898101057
Sierra Leone	Eastern	Kailahun	2015	any_ORS	0.823253134	0.703989365	0.908643957
Sierra Leone	Eastern	Kailahun	2016	any_ORS	0.823924884	0.71841527	0.899712921
Sierra Leone	Eastern	Kailahun	2017	any_ORS	0.826299761	0.751021824	0.882825407
Mali	Gao	Ansongo	2001	any_ORS	0.091709789	0.043763192	0.157935868
Mali	Gao	Ansongo	2002	any_ORS	0.142743278	0.033860798	0.352885147
Mali	Gao	Ansongo	2003	any_ORS	0.150507479	0.032309318	0.387861098
Mali	Gao	Ansongo	2004	any_ORS	0.150402181	0.029193932	0.384506366
Mali	Gao	Ansongo	2005	any_ORS	0.135691455	0.026942158	0.340720133
Mali	Gao	Ansongo	2006	any_ORS	0.092493355	0.024814547	0.209364792
Mali	Gao	Ansongo	2007	any_ORS	0.137993022	0.029035965	0.350807582
Mali	Gao	Ansongo	2008	any_ORS	0.156214646	0.033152195	0.375476846
Mali	Gao	Ansongo	2009	any_ORS	0.157493844	0.035685918	0.368715924
Mali	Gao	Ansongo	2010	any_ORS	0.152881025	0.104261491	0.203380258
Mali	Gao	Ansongo	2011	any_ORS	0.170026044	0.038116197	0.380553007
Mali	Gao	Ansongo	2012	any_ORS	0.18383524	0.047102521	0.419314687
Mali	Gao	Ansongo	2013	any_ORS	0.194564895	0.052676605	0.430151954
Mali	Gao	Ansongo	2014	any_ORS	0.217930425	0.06979893	0.443703171
Mali	Gao	Ansongo	2015	any_ORS	0.282613196	0.162133309	0.41458343
Mali	Gao	Ansongo	2016	any_ORS	0.227437361	0.069772352	0.476144234
Mali	Gao	Ansongo	2017	any_ORS	0.24152331	0.075812013	0.472386372
Mali	Gao	Ansongo	2018	any_ORS	0.334751753	0.196847035	0.499573954
Senegal	Diourbel	Bambey	2000	any_ORS	0.098595701	0.064486922	0.141038693
Senegal	Diourbel	Bambey	2001	any_ORS	0.148541992	0.091918836	0.226961746
Senegal	Diourbel	Bambey	2002	any_ORS	0.179625584	0.112758107	0.260571064
Senegal	Diourbel	Bambey	2003	any_ORS	0.174288603	0.10582828	0.253177144
Senegal	Diourbel	Bambey	2004	any_ORS	0.186253827	0.12039706	0.262603968
Senegal	Diourbel	Bambey	2005	any_ORS	0.184945672	0.135330445	0.242748264
Senegal	Diourbel	Bambey	2006	any_ORS	0.201471625	0.137326301	0.279666464
Senegal	Diourbel	Bambey	2007	any_ORS	0.216956468	0.150763569	0.292708285
Senegal	Diourbel	Bambey	2008	any_ORS	0.234637265	0.162900196	0.316994637
Senegal	Diourbel	Bambey	2009	any_ORS	0.23560177	0.167301836	0.317662469
Senegal	Diourbel	Bambey	2010	any_ORS	0.230105398	0.163519513	0.305675976
Senegal	Diourbel	Bambey	2011	any_ORS	0.203801035	0.15803391	0.253882539
Senegal	Diourbel	Bambey	2012	any_ORS	0.224399836	0.157867403	0.297580588
Senegal	Diourbel	Bambey	2013	any_ORS	0.241961747	0.181555477	0.305803429
Senegal	Diourbel	Bambey	2014	any_ORS	0.21154117	0.162152731	0.26842031
Senegal	Diourbel	Bambey	2015	any_ORS	0.244680524	0.189578146	0.307080611
Senegal	Diourbel	Bambey	2016	any_ORS	0.227821044	0.17087697	0.292787982
Senegal	Diourbel	Bambey	2017	any_ORS	0.24915755	0.190292637	0.311075745
Sierra Leone	Northern	Bombali	2000	any_ORS	0.327304554	0.253409763	0.407125742
Sierra Leone	Northern	Bombali	2001	any_ORS	0.395902071	0.244885272	0.565709234
Sierra Leone	Northern	Bombali	2002	any_ORS	0.440733651	0.260495846	0.632335208
Sierra Leone	Northern	Bombali	2003	any_ORS	0.484392777	0.311493604	0.664139713
Sierra Leone	Northern	Bombali	2004	any_ORS	0.500196491	0.346326563	0.652218357
Sierra Leone	Northern	Bombali	2005	any_ORS	0.487858121	0.407787641	0.564963537
Sierra Leone	Northern	Bombali	2006	any_ORS	0.555311988	0.418353136	0.696726626
Sierra Leone	Northern	Bombali	2007	any_ORS	0.605887423	0.452742255	0.736959511
Sierra Leone	Northern	Bombali	2008	any_ORS	0.650054334	0.558330452	0.737079689
Sierra Leone	Northern	Bombali	2009	any_ORS	0.728667701	0.61756317	0.81848138
Sierra Leone	Northern	Bombali	2010	any_ORS	0.794759777	0.73456999	0.84400362
Sierra Leone	Northern	Bombali	2011	any_ORS	0.806023734	0.695906248	0.884291381
Sierra Leone	Northern	Bombali	2012	any_ORS	0.823149961	0.722878319	0.895272151
Sierra Leone	Northern	Bombali	2013	any_ORS	0.856691059	0.815831768	0.894195945
Sierra Leone	Northern	Bombali	2014	any_ORS	0.820691518	0.724017369	0.891382744
Sierra Leone	Northern	Bombali	2015	any_ORS	0.784930619	0.668612911	0.878204105
Sierra Leone	Northern	Bombali	2016	any_ORS	0.754372045	0.630048423	0.855377326
Sierra Leone	Northern	Bombali	2017	any_ORS	0.729004677	0.65106108	0.799043078
Mali	Kayes	Bafoulabé	2001	any_ORS	0.108096515	0.062668699	0.170287516
Mali	Kayes	Bafoulabé	2002	any_ORS	0.141722184	0.034807623	0.341299274
Mali	Kayes	Bafoulabé	2003	any_ORS	0.152902681	0.031151719	0.367235789
Mali	Kayes	Bafoulabé	2004	any_ORS	0.159490316	0.034815921	0.357930752
Mali	Kayes	Bafoulabé	2005	any_ORS	0.150270422	0.040450978	0.328290825
Mali	Kayes	Bafoulabé	2006	any_ORS	0.107868661	0.057833632	0.180844984
Mali	Kayes	Bafoulabé	2007	any_ORS	0.15067823	0.038481302	0.360671568
Mali	Kayes	Bafoulabé	2008	any_ORS	0.15370997	0.034448995	0.363079219
Mali	Kayes	Bafoulabé	2009	any_ORS	0.14799469	0.039642321	0.314262344
Mali	Kayes	Bafoulabé	2010	any_ORS	0.117370762	0.077940801	0.161089287
Mali	Kayes	Bafoulabé	2011	any_ORS	0.187448982	0.050633697	0.393296435
Mali	Kayes	Bafoulabé	2012	any_ORS	0.339222155	0.193848512	0.504620374
Mali	Kayes	Bafoulabé	2013	any_ORS	0.224874766	0.066459901	0.455766508
Mali	Kayes	Bafoulabé	2014	any_ORS	0.192390203	0.065917928	0.407204233
Mali	Kayes	Bafoulabé	2015	any_ORS	0.159079337	0.106480352	0.22012544
Mali	Kayes	Bafoulabé	2016	any_ORS	0.188375528	0.05661439	0.396247994
Mali	Kayes	Bafoulabé	2017	any_ORS	0.198675291	0.057319414	0.412634739
Mali	Kayes	Bafoulabé	2018	any_ORS	0.16872789	0.097215134	0.259918439
Senegal	Fatick	Fatick	2000	any_ORS	0.131613639	0.089399461	0.18131562
Senegal	Fatick	Fatick	2001	any_ORS	0.180671197	0.115862396	0.265680796
Senegal	Fatick	Fatick	2002	any_ORS	0.207844403	0.133136735	0.294777507
Senegal	Fatick	Fatick	2003	any_ORS	0.203991001	0.132842064	0.281673302
Senegal	Fatick	Fatick	2004	any_ORS	0.215199217	0.146340777	0.286804088
Senegal	Fatick	Fatick	2005	any_ORS	0.214725442	0.169985217	0.267812423
Senegal	Fatick	Fatick	2006	any_ORS	0.230995765	0.16278088	0.301666191
Senegal	Fatick	Fatick	2007	any_ORS	0.246307939	0.182180362	0.315332614
Senegal	Fatick	Fatick	2008	any_ORS	0.263233905	0.191973219	0.341528082
Senegal	Fatick	Fatick	2009	any_ORS	0.264717915	0.190428096	0.34848565
Senegal	Fatick	Fatick	2010	any_ORS	0.258718778	0.192040131	0.332591524
Senegal	Fatick	Fatick	2011	any_ORS	0.221105141	0.177552299	0.267848868
Senegal	Fatick	Fatick	2012	any_ORS	0.247811488	0.183779325	0.31985983
Senegal	Fatick	Fatick	2013	any_ORS	0.258151849	0.200522055	0.321861954
Senegal	Fatick	Fatick	2014	any_ORS	0.251908232	0.19959948	0.305415146
Senegal	Fatick	Fatick	2015	any_ORS	0.278663941	0.223626104	0.335194547
Senegal	Fatick	Fatick	2016	any_ORS	0.265622982	0.207974699	0.328933031
Senegal	Fatick	Fatick	2017	any_ORS	0.283091791	0.222590378	0.34757566
Sierra Leone	Southern	Bo	2000	any_ORS	0.608889166	0.509480951	0.700917029
Sierra Leone	Southern	Bo	2001	any_ORS	0.600313433	0.43789244	0.750847995
Sierra Leone	Southern	Bo	2002	any_ORS	0.597593567	0.410006488	0.755197962
Sierra Leone	Southern	Bo	2003	any_ORS	0.607150669	0.450903195	0.758425694
Sierra Leone	Southern	Bo	2004	any_ORS	0.602558223	0.45200128	0.744820784
Sierra Leone	Southern	Bo	2005	any_ORS	0.584969586	0.510722792	0.65237498
Sierra Leone	Southern	Bo	2006	any_ORS	0.619382577	0.476861456	0.749723628
Sierra Leone	Southern	Bo	2007	any_ORS	0.643108623	0.502894294	0.774706113
Sierra Leone	Southern	Bo	2008	any_ORS	0.676160473	0.579360396	0.76487333
Sierra Leone	Southern	Bo	2009	any_ORS	0.721675445	0.60238436	0.819067995
Sierra Leone	Southern	Bo	2010	any_ORS	0.769281642	0.704640164	0.819943636
Sierra Leone	Southern	Bo	2011	any_ORS	0.804407289	0.690372608	0.884807838
Sierra Leone	Southern	Bo	2012	any_ORS	0.847503122	0.752865188	0.910660334
Sierra Leone	Southern	Bo	2013	any_ORS	0.895930169	0.859187497	0.926359197
Sierra Leone	Southern	Bo	2014	any_ORS	0.868597538	0.787151592	0.928990651
Sierra Leone	Southern	Bo	2015	any_ORS	0.849158428	0.747435176	0.925356284
Sierra Leone	Southern	Bo	2016	any_ORS	0.846381508	0.744821163	0.914380441
Sierra Leone	Southern	Bo	2017	any_ORS	0.858012831	0.805598142	0.903106442
Mali	Kidal	Abeïbara	2001	any_ORS	0.086192444	0.022039771	0.201913112
Mali	Kidal	Abeïbara	2002	any_ORS	0.106643123	0.021146976	0.263313061
Mali	Kidal	Abeïbara	2003	any_ORS	0.110761915	0.020479098	0.273954669
Mali	Kidal	Abeïbara	2004	any_ORS	0.113314976	0.022527751	0.283857151
Mali	Kidal	Abeïbara	2005	any_ORS	0.109043744	0.022661678	0.287712302
Mali	Kidal	Abeïbara	2006	any_ORS	0.102718729	0.020192508	0.266168741
Mali	Kidal	Abeïbara	2007	any_ORS	0.10726607	0.022401601	0.267446591
Mali	Kidal	Abeïbara	2008	any_ORS	0.104420579	0.01856298	0.264921472
Mali	Kidal	Abeïbara	2009	any_ORS	0.087896075	0.017821652	0.231176873
Mali	Kidal	Abeïbara	2010	any_ORS	0.049187752	0.02028377	0.088520347
Mali	Kidal	Abeïbara	2011	any_ORS	0.094550549	0.020978382	0.249349759
Mali	Kidal	Abeïbara	2012	any_ORS	0.122698798	0.027729984	0.290960534
Mali	Kidal	Abeïbara	2013	any_ORS	0.132992167	0.030196861	0.30627247
Mali	Kidal	Abeïbara	2014	any_ORS	0.139779524	0.035597275	0.338606381
Mali	Kidal	Abeïbara	2015	any_ORS	0.151539647	0.038777824	0.344822609
Mali	Kidal	Abeïbara	2016	any_ORS	0.144847125	0.03636467	0.320577361
Mali	Kidal	Abeïbara	2017	any_ORS	0.142243798	0.038232051	0.313577137
Mali	Kidal	Abeïbara	2018	any_ORS	0.138294461	0.04003291	0.309719411
Senegal	Kaffrine	Birkilane	2000	any_ORS	0.143975114	0.095329276	0.198979663
Senegal	Kaffrine	Birkilane	2001	any_ORS	0.17682545	0.111563539	0.260502501
Senegal	Kaffrine	Birkilane	2002	any_ORS	0.199287735	0.122757498	0.279526043
Senegal	Kaffrine	Birkilane	2003	any_ORS	0.198946303	0.126979916	0.274934286
Senegal	Kaffrine	Birkilane	2004	any_ORS	0.205531428	0.138918537	0.280412057
Senegal	Kaffrine	Birkilane	2005	any_ORS	0.187153634	0.137090446	0.244964637
Senegal	Kaffrine	Birkilane	2006	any_ORS	0.227801801	0.157780847	0.30747141
Senegal	Kaffrine	Birkilane	2007	any_ORS	0.245433851	0.175992517	0.326695279
Senegal	Kaffrine	Birkilane	2008	any_ORS	0.262434083	0.188867995	0.344567487
Senegal	Kaffrine	Birkilane	2009	any_ORS	0.260421491	0.188275806	0.339969371
Senegal	Kaffrine	Birkilane	2010	any_ORS	0.253839685	0.182125208	0.336913082
Senegal	Kaffrine	Birkilane	2011	any_ORS	0.204521389	0.158646827	0.256408745
Senegal	Kaffrine	Birkilane	2012	any_ORS	0.24087613	0.172907973	0.316523354
Senegal	Kaffrine	Birkilane	2013	any_ORS	0.251317597	0.191904893	0.315953269
Senegal	Kaffrine	Birkilane	2014	any_ORS	0.277545447	0.21733153	0.342592913
Senegal	Kaffrine	Birkilane	2015	any_ORS	0.277611403	0.219898027	0.33823197
Senegal	Kaffrine	Birkilane	2016	any_ORS	0.292792008	0.230365978	0.365418906
Senegal	Kaffrine	Birkilane	2017	any_ORS	0.255855584	0.197738838	0.324450482
Sierra Leone	Western	Western Rural	2000	any_ORS	0.622422218	0.545706195	0.691829428
Sierra Leone	Western	Western Rural	2001	any_ORS	0.641797885	0.475755886	0.776027088
Sierra Leone	Western	Western Rural	2002	any_ORS	0.645003121	0.469647973	0.803308891
Sierra Leone	Western	Western Rural	2003	any_ORS	0.659495656	0.478322361	0.814153523
Sierra Leone	Western	Western Rural	2004	any_ORS	0.668152899	0.499170489	0.802174351
Sierra Leone	Western	Western Rural	2005	any_ORS	0.663370118	0.561328125	0.75218566
Sierra Leone	Western	Western Rural	2006	any_ORS	0.701951484	0.544155545	0.822461983
Sierra Leone	Western	Western Rural	2007	any_ORS	0.723027179	0.578354166	0.837881028
Sierra Leone	Western	Western Rural	2008	any_ORS	0.758479107	0.681551958	0.825976642
Sierra Leone	Western	Western Rural	2009	any_ORS	0.7523878	0.625750288	0.845002973
Sierra Leone	Western	Western Rural	2010	any_ORS	0.752152625	0.685320676	0.809798331
Sierra Leone	Western	Western Rural	2011	any_ORS	0.787821422	0.652175151	0.882692463
Sierra Leone	Western	Western Rural	2012	any_ORS	0.826665152	0.721449895	0.906497763
Sierra Leone	Western	Western Rural	2013	any_ORS	0.86712418	0.82047436	0.904008433
Sierra Leone	Western	Western Rural	2014	any_ORS	0.833496282	0.733501032	0.911944085
Sierra Leone	Western	Western Rural	2015	any_ORS	0.79465534	0.656549246	0.895606783
Sierra Leone	Western	Western Rural	2016	any_ORS	0.768073403	0.625228136	0.86732383
Sierra Leone	Western	Western Rural	2017	any_ORS	0.737661531	0.64896979	0.812545929
Mali	Koulikoro	Banamba	2001	any_ORS	0.093433128	0.05279009	0.148889573
Mali	Koulikoro	Banamba	2002	any_ORS	0.132993668	0.023222135	0.359020966
Mali	Koulikoro	Banamba	2003	any_ORS	0.1481091	0.029193951	0.372663934
Mali	Koulikoro	Banamba	2004	any_ORS	0.157966212	0.033577603	0.387079075
Mali	Koulikoro	Banamba	2005	any_ORS	0.166559903	0.038381879	0.409653476
Mali	Koulikoro	Banamba	2006	any_ORS	0.14728058	0.078942421	0.237738098
Mali	Koulikoro	Banamba	2007	any_ORS	0.165821369	0.036427869	0.396183415
Mali	Koulikoro	Banamba	2008	any_ORS	0.159789411	0.029254171	0.405285399
Mali	Koulikoro	Banamba	2009	any_ORS	0.138575105	0.027132161	0.34716607
Mali	Koulikoro	Banamba	2010	any_ORS	0.076257344	0.037635347	0.122110011
Mali	Koulikoro	Banamba	2011	any_ORS	0.171480179	0.041181191	0.397627933
Mali	Koulikoro	Banamba	2012	any_ORS	0.339304344	0.205818106	0.495187322
Mali	Koulikoro	Banamba	2013	any_ORS	0.234926742	0.064870882	0.491356982
Mali	Koulikoro	Banamba	2014	any_ORS	0.217675753	0.062978077	0.458688335
Mali	Koulikoro	Banamba	2015	any_ORS	0.234130965	0.136011759	0.355945814
Mali	Koulikoro	Banamba	2016	any_ORS	0.202781257	0.047656547	0.462518084
Mali	Koulikoro	Banamba	2017	any_ORS	0.19968134	0.0505712	0.428094238
Mali	Koulikoro	Banamba	2018	any_ORS	0.183870235	0.09545527	0.310167452
Senegal	Kaolack	Guinguinéo	2000	any_ORS	0.137192288	0.089932505	0.189337721
Senegal	Kaolack	Guinguinéo	2001	any_ORS	0.176453372	0.107379406	0.26019092
Senegal	Kaolack	Guinguinéo	2002	any_ORS	0.202578866	0.127703311	0.291081151
Senegal	Kaolack	Guinguinéo	2003	any_ORS	0.199773591	0.126680619	0.283389699
Senegal	Kaolack	Guinguinéo	2004	any_ORS	0.208310705	0.138026923	0.28642734
Senegal	Kaolack	Guinguinéo	2005	any_ORS	0.200844748	0.15055425	0.259742635
Senegal	Kaolack	Guinguinéo	2006	any_ORS	0.227723449	0.15792602	0.303860733
Senegal	Kaolack	Guinguinéo	2007	any_ORS	0.243824428	0.175984411	0.321203156
Senegal	Kaolack	Guinguinéo	2008	any_ORS	0.258814594	0.186287523	0.343165957
Senegal	Kaolack	Guinguinéo	2009	any_ORS	0.259443315	0.183913112	0.345960309
Senegal	Kaolack	Guinguinéo	2010	any_ORS	0.251250347	0.179057736	0.335925695
Senegal	Kaolack	Guinguinéo	2011	any_ORS	0.194885761	0.149020728	0.246743803
Senegal	Kaolack	Guinguinéo	2012	any_ORS	0.23896082	0.172281966	0.315769214
Senegal	Kaolack	Guinguinéo	2013	any_ORS	0.254820366	0.196514085	0.324412717
Senegal	Kaolack	Guinguinéo	2014	any_ORS	0.257423616	0.203350565	0.319582546
Senegal	Kaolack	Guinguinéo	2015	any_ORS	0.285039305	0.225120601	0.34962799
Senegal	Kaolack	Guinguinéo	2016	any_ORS	0.282371392	0.221665798	0.346718922
Senegal	Kaolack	Guinguinéo	2017	any_ORS	0.26831462	0.20970614	0.337018301
Mali	Mopti	Bandiagara	2001	any_ORS	0.066857604	0.030733401	0.113670235
Mali	Mopti	Bandiagara	2002	any_ORS	0.118755512	0.022368829	0.299987878
Mali	Mopti	Bandiagara	2003	any_ORS	0.142915141	0.032351115	0.356291773
Mali	Mopti	Bandiagara	2004	any_ORS	0.156055881	0.031983042	0.391308245
Mali	Mopti	Bandiagara	2005	any_ORS	0.164631906	0.040968838	0.397314865
Mali	Mopti	Bandiagara	2006	any_ORS	0.173745924	0.104052454	0.251216382
Mali	Mopti	Bandiagara	2007	any_ORS	0.180466917	0.044427488	0.416845133
Mali	Mopti	Bandiagara	2008	any_ORS	0.173801259	0.038736691	0.420756092
Mali	Mopti	Bandiagara	2009	any_ORS	0.16672772	0.040865669	0.402985423
Mali	Mopti	Bandiagara	2010	any_ORS	0.131555227	0.087587274	0.185229495
Mali	Mopti	Bandiagara	2011	any_ORS	0.175050239	0.045829486	0.382294392
Mali	Mopti	Bandiagara	2012	any_ORS	0.232952343	0.146623108	0.339127859
Mali	Mopti	Bandiagara	2013	any_ORS	0.207537321	0.055840682	0.449996953
Mali	Mopti	Bandiagara	2014	any_ORS	0.212722528	0.057072358	0.462730433
Mali	Mopti	Bandiagara	2015	any_ORS	0.228737503	0.146850894	0.3238524
Mali	Mopti	Bandiagara	2016	any_ORS	0.220218156	0.062725817	0.463628548
Mali	Mopti	Bandiagara	2017	any_ORS	0.244738385	0.070261517	0.508226128
Mali	Mopti	Bandiagara	2018	any_ORS	0.324667629	0.222530382	0.429879368
Senegal	Kédougou	Kédougou	2000	any_ORS	0.145057705	0.093913138	0.214153979
Senegal	Kédougou	Kédougou	2001	any_ORS	0.181072018	0.114863066	0.25636679
Senegal	Kédougou	Kédougou	2002	any_ORS	0.206747061	0.138124807	0.285804758
Senegal	Kédougou	Kédougou	2003	any_ORS	0.203732187	0.138839116	0.273689238
Senegal	Kédougou	Kédougou	2004	any_ORS	0.214008263	0.152056504	0.282123024
Senegal	Kédougou	Kédougou	2005	any_ORS	0.20927638	0.152240114	0.272886285
Senegal	Kédougou	Kédougou	2006	any_ORS	0.233685081	0.171493233	0.30987169
Senegal	Kédougou	Kédougou	2007	any_ORS	0.248312714	0.182977634	0.321489621
Senegal	Kédougou	Kédougou	2008	any_ORS	0.271261299	0.200729192	0.34527049
Senegal	Kédougou	Kédougou	2009	any_ORS	0.269632287	0.200213305	0.348530328
Senegal	Kédougou	Kédougou	2010	any_ORS	0.268040412	0.201428244	0.339359054
Senegal	Kédougou	Kédougou	2011	any_ORS	0.248457568	0.194749169	0.310257127
Senegal	Kédougou	Kédougou	2012	any_ORS	0.249923589	0.186361052	0.323655665
Senegal	Kédougou	Kédougou	2013	any_ORS	0.231730738	0.176470434	0.292936203
Senegal	Kédougou	Kédougou	2014	any_ORS	0.27212662	0.210322994	0.337333605
Senegal	Kédougou	Kédougou	2015	any_ORS	0.341232065	0.273645775	0.412364196
Senegal	Kédougou	Kédougou	2016	any_ORS	0.288871318	0.226698639	0.356998403
Senegal	Kédougou	Kédougou	2017	any_ORS	0.267997658	0.209391659	0.333734043
Mali	Ségou	Barouéli	2001	any_ORS	0.159911637	0.095361996	0.238760342
Mali	Ségou	Barouéli	2002	any_ORS	0.166022752	0.036358562	0.417338766
Mali	Ségou	Barouéli	2003	any_ORS	0.157297129	0.03203133	0.401504722
Mali	Ségou	Barouéli	2004	any_ORS	0.151747654	0.030470678	0.372535277
Mali	Ségou	Barouéli	2005	any_ORS	0.146089311	0.029695757	0.372758591
Mali	Ségou	Barouéli	2006	any_ORS	0.083846802	0.044823565	0.137489147
Mali	Ségou	Barouéli	2007	any_ORS	0.146783204	0.032756734	0.352152555
Mali	Ségou	Barouéli	2008	any_ORS	0.167489007	0.030841413	0.420592481
Mali	Ségou	Barouéli	2009	any_ORS	0.170984466	0.038919441	0.411036663
Mali	Ségou	Barouéli	2010	any_ORS	0.152450335	0.104301406	0.207589135
Mali	Ségou	Barouéli	2011	any_ORS	0.207800233	0.055745482	0.454678387
Mali	Ségou	Barouéli	2012	any_ORS	0.310314289	0.202261223	0.435341723
Mali	Ségou	Barouéli	2013	any_ORS	0.222443055	0.062244861	0.463562316
Mali	Ségou	Barouéli	2014	any_ORS	0.196446097	0.057699145	0.451135525
Mali	Ségou	Barouéli	2015	any_ORS	0.167664268	0.105909954	0.24022325
Mali	Ségou	Barouéli	2016	any_ORS	0.188938778	0.047268027	0.445267319
Mali	Ségou	Barouéli	2017	any_ORS	0.201435161	0.056661168	0.440447559
Mali	Ségou	Barouéli	2018	any_ORS	0.196200752	0.11922769	0.285510035
Senegal	Kolda	Kolda	2000	any_ORS	0.149428414	0.099218216	0.214002988
Senegal	Kolda	Kolda	2001	any_ORS	0.181337178	0.115594296	0.260116795
Senegal	Kolda	Kolda	2002	any_ORS	0.211506226	0.13759772	0.28845492
Senegal	Kolda	Kolda	2003	any_ORS	0.203660153	0.134414285	0.281900215
Senegal	Kolda	Kolda	2004	any_ORS	0.213068547	0.149147195	0.289721574
Senegal	Kolda	Kolda	2005	any_ORS	0.207483147	0.154242415	0.270333913
Senegal	Kolda	Kolda	2006	any_ORS	0.23350985	0.165999084	0.303796872
Senegal	Kolda	Kolda	2007	any_ORS	0.248928508	0.185524944	0.320712774
Senegal	Kolda	Kolda	2008	any_ORS	0.263891248	0.194692088	0.34256
Senegal	Kolda	Kolda	2009	any_ORS	0.267678879	0.200553991	0.342827004
Senegal	Kolda	Kolda	2010	any_ORS	0.268109013	0.203230673	0.347484202
Senegal	Kolda	Kolda	2011	any_ORS	0.250870341	0.198465581	0.304253923
Senegal	Kolda	Kolda	2012	any_ORS	0.253304879	0.187016806	0.328139863
Senegal	Kolda	Kolda	2013	any_ORS	0.248357851	0.192253766	0.307922503
Senegal	Kolda	Kolda	2014	any_ORS	0.282405765	0.225390444	0.34615065
Senegal	Kolda	Kolda	2015	any_ORS	0.295359611	0.236118857	0.357649082
Senegal	Kolda	Kolda	2016	any_ORS	0.306424717	0.243744134	0.37669141
Senegal	Kolda	Kolda	2017	any_ORS	0.270420328	0.215565792	0.333376664
Mali	Sikasso	Bougouni	2001	any_ORS	0.136716943	0.085527642	0.197745266
Mali	Sikasso	Bougouni	2002	any_ORS	0.156706491	0.036573548	0.363224641
Mali	Sikasso	Bougouni	2003	any_ORS	0.160014819	0.038018175	0.358985312
Mali	Sikasso	Bougouni	2004	any_ORS	0.165278739	0.041148085	0.368321311
Mali	Sikasso	Bougouni	2005	any_ORS	0.162473232	0.043090989	0.366250892
Mali	Sikasso	Bougouni	2006	any_ORS	0.126289104	0.073741407	0.187257823
Mali	Sikasso	Bougouni	2007	any_ORS	0.167591184	0.044610744	0.379112715
Mali	Sikasso	Bougouni	2008	any_ORS	0.169565351	0.044277118	0.376871511
Mali	Sikasso	Bougouni	2009	any_ORS	0.168886071	0.043132069	0.390810929
Mali	Sikasso	Bougouni	2010	any_ORS	0.132682395	0.093736621	0.177086133
Mali	Sikasso	Bougouni	2011	any_ORS	0.213639393	0.066455551	0.436480532
Mali	Sikasso	Bougouni	2012	any_ORS	0.378399431	0.267905326	0.489145527
Mali	Sikasso	Bougouni	2013	any_ORS	0.259325975	0.088988937	0.491395325
Mali	Sikasso	Bougouni	2014	any_ORS	0.240781498	0.0740348	0.489780954
Mali	Sikasso	Bougouni	2015	any_ORS	0.23285304	0.149003808	0.341644487
Mali	Sikasso	Bougouni	2016	any_ORS	0.232631919	0.076393184	0.457271451
Mali	Sikasso	Bougouni	2017	any_ORS	0.243701003	0.082376991	0.45832684
Mali	Sikasso	Bougouni	2018	any_ORS	0.244199095	0.145093663	0.360653903
Senegal	Louga	Kébémer	2000	any_ORS	0.110006434	0.07369403	0.15460995
Senegal	Louga	Kébémer	2001	any_ORS	0.165730242	0.106610581	0.235081134
Senegal	Louga	Kébémer	2002	any_ORS	0.191371746	0.127412444	0.267666759
Senegal	Louga	Kébémer	2003	any_ORS	0.19887465	0.132789325	0.271599771
Senegal	Louga	Kébémer	2004	any_ORS	0.208009763	0.142216916	0.280075167
Senegal	Louga	Kébémer	2005	any_ORS	0.204801466	0.156804882	0.257661001
Senegal	Louga	Kébémer	2006	any_ORS	0.221555288	0.15795866	0.289470973
Senegal	Louga	Kébémer	2007	any_ORS	0.236756838	0.17314516	0.311746213
Senegal	Louga	Kébémer	2008	any_ORS	0.250919748	0.189266524	0.324148429
Senegal	Louga	Kébémer	2009	any_ORS	0.249968881	0.184091855	0.325045144
Senegal	Louga	Kébémer	2010	any_ORS	0.246529498	0.182814432	0.32231676
Senegal	Louga	Kébémer	2011	any_ORS	0.231795722	0.184755989	0.28239561
Senegal	Louga	Kébémer	2012	any_ORS	0.241046291	0.181187641	0.316132063
Senegal	Louga	Kébémer	2013	any_ORS	0.262241701	0.209898212	0.32306527
Senegal	Louga	Kébémer	2014	any_ORS	0.231977084	0.184300205	0.283494538
Senegal	Louga	Kébémer	2015	any_ORS	0.269471754	0.214974926	0.33255091
Senegal	Louga	Kébémer	2016	any_ORS	0.233194559	0.176707695	0.296200673
Senegal	Louga	Kébémer	2017	any_ORS	0.2442225	0.191326204	0.302250626
Mali	Timbuktu	Diré	2001	any_ORS	0.034313453	0.011135299	0.076206394
Mali	Timbuktu	Diré	2002	any_ORS	0.091097243	0.013903748	0.248065317
Mali	Timbuktu	Diré	2003	any_ORS	0.118019845	0.022070165	0.337491319
Mali	Timbuktu	Diré	2004	any_ORS	0.135077886	0.021504288	0.37295945
Mali	Timbuktu	Diré	2005	any_ORS	0.139028258	0.028486273	0.373628733
Mali	Timbuktu	Diré	2006	any_ORS	0.125682222	0.044937915	0.235621286
Mali	Timbuktu	Diré	2007	any_ORS	0.158243824	0.033193445	0.387379924
Mali	Timbuktu	Diré	2008	any_ORS	0.170580673	0.032467889	0.43148379
Mali	Timbuktu	Diré	2009	any_ORS	0.175852592	0.038188803	0.425301628
Mali	Timbuktu	Diré	2010	any_ORS	0.172219914	0.114566481	0.239071144
Mali	Timbuktu	Diré	2011	any_ORS	0.191991525	0.047827895	0.439518959
Mali	Timbuktu	Diré	2012	any_ORS	0.226448664	0.063617852	0.488531106
Mali	Timbuktu	Diré	2013	any_ORS	0.205064355	0.045744422	0.481696012
Mali	Timbuktu	Diré	2014	any_ORS	0.206118195	0.049189072	0.489117636
Mali	Timbuktu	Diré	2015	any_ORS	0.240069992	0.143773022	0.351694709
Mali	Timbuktu	Diré	2016	any_ORS	0.211306399	0.054231018	0.489974983
Mali	Timbuktu	Diré	2017	any_ORS	0.213037689	0.054584972	0.462423754
Mali	Timbuktu	Diré	2018	any_ORS	0.215514435	0.141491579	0.305178286
Senegal	Matam	Kanel	2000	any_ORS	0.1200905	0.076275192	0.176852727
Senegal	Matam	Kanel	2001	any_ORS	0.159164833	0.102784102	0.231463573
Senegal	Matam	Kanel	2002	any_ORS	0.180304481	0.119477106	0.257341982
Senegal	Matam	Kanel	2003	any_ORS	0.182705321	0.127247164	0.25451055
Senegal	Matam	Kanel	2004	any_ORS	0.201625567	0.138108082	0.27297305
Senegal	Matam	Kanel	2005	any_ORS	0.243333534	0.188313455	0.300820077
Senegal	Matam	Kanel	2006	any_ORS	0.224585023	0.16512368	0.291031589
Senegal	Matam	Kanel	2007	any_ORS	0.229501286	0.169913093	0.300950891
Senegal	Matam	Kanel	2008	any_ORS	0.237767727	0.173280216	0.310277913
Senegal	Matam	Kanel	2009	any_ORS	0.238658616	0.174123568	0.312636949
Senegal	Matam	Kanel	2010	any_ORS	0.241486548	0.178910135	0.314992705
Senegal	Matam	Kanel	2011	any_ORS	0.231362537	0.180650709	0.291575894
Senegal	Matam	Kanel	2012	any_ORS	0.222553314	0.164413466	0.28959201
Senegal	Matam	Kanel	2013	any_ORS	0.212814258	0.157468822	0.270738429
Senegal	Matam	Kanel	2014	any_ORS	0.211732684	0.165302052	0.267100258
Senegal	Matam	Kanel	2015	any_ORS	0.196849209	0.149606077	0.25283667
Senegal	Matam	Kanel	2016	any_ORS	0.22316941	0.170435964	0.286941542
Senegal	Matam	Kanel	2017	any_ORS	0.277550078	0.221392615	0.337847928
Senegal	Saint-Louis	Dagana	2000	any_ORS	0.110477702	0.068832253	0.159648043
Senegal	Saint-Louis	Dagana	2001	any_ORS	0.165141143	0.107623127	0.231444332
Senegal	Saint-Louis	Dagana	2002	any_ORS	0.187421241	0.126645674	0.258823766
Senegal	Saint-Louis	Dagana	2003	any_ORS	0.199301612	0.137344577	0.271555041
Senegal	Saint-Louis	Dagana	2004	any_ORS	0.205896287	0.142600477	0.274539358
Senegal	Saint-Louis	Dagana	2005	any_ORS	0.19338446	0.143342277	0.243742076
Senegal	Saint-Louis	Dagana	2006	any_ORS	0.218919592	0.159186026	0.284135242
Senegal	Saint-Louis	Dagana	2007	any_ORS	0.239194009	0.173512297	0.313780114
Senegal	Saint-Louis	Dagana	2008	any_ORS	0.256471983	0.192287865	0.326207049
Senegal	Saint-Louis	Dagana	2009	any_ORS	0.259454695	0.19351645	0.334141102
Senegal	Saint-Louis	Dagana	2010	any_ORS	0.260043588	0.194177395	0.328184196
Senegal	Saint-Louis	Dagana	2011	any_ORS	0.252209649	0.196490941	0.309506566
Senegal	Saint-Louis	Dagana	2012	any_ORS	0.247248443	0.186192186	0.318203409
Senegal	Saint-Louis	Dagana	2013	any_ORS	0.247757114	0.189386477	0.308012149
Senegal	Saint-Louis	Dagana	2014	any_ORS	0.244712488	0.194896698	0.305241646
Senegal	Saint-Louis	Dagana	2015	any_ORS	0.292504764	0.225377143	0.362649414
Senegal	Saint-Louis	Dagana	2016	any_ORS	0.251116673	0.191845315	0.31694483
Senegal	Saint-Louis	Dagana	2017	any_ORS	0.278092747	0.214845496	0.34541885
Senegal	Sédhiou	Bounkiling	2000	any_ORS	0.172244014	0.120134292	0.235232493
Senegal	Sédhiou	Bounkiling	2001	any_ORS	0.188907086	0.123792379	0.267901958
Senegal	Sédhiou	Bounkiling	2002	any_ORS	0.211926776	0.137652376	0.295029012
Senegal	Sédhiou	Bounkiling	2003	any_ORS	0.197793748	0.128767885	0.273581195
Senegal	Sédhiou	Bounkiling	2004	any_ORS	0.201745827	0.140901458	0.270994131
Senegal	Sédhiou	Bounkiling	2005	any_ORS	0.200509462	0.147719751	0.257927799
Senegal	Sédhiou	Bounkiling	2006	any_ORS	0.225674216	0.160962087	0.301152656
Senegal	Sédhiou	Bounkiling	2007	any_ORS	0.245578326	0.176939654	0.321904746
Senegal	Sédhiou	Bounkiling	2008	any_ORS	0.262251146	0.194805439	0.338024657
Senegal	Sédhiou	Bounkiling	2009	any_ORS	0.265095231	0.195279587	0.344361615
Senegal	Sédhiou	Bounkiling	2010	any_ORS	0.264926897	0.195196169	0.34598299
Senegal	Sédhiou	Bounkiling	2011	any_ORS	0.239269481	0.188858305	0.296046513
Senegal	Sédhiou	Bounkiling	2012	any_ORS	0.252159858	0.187514733	0.330981348
Senegal	Sédhiou	Bounkiling	2013	any_ORS	0.241758018	0.186446678	0.303089696
Senegal	Sédhiou	Bounkiling	2014	any_ORS	0.282841706	0.223134165	0.343061414
Senegal	Sédhiou	Bounkiling	2015	any_ORS	0.276248811	0.217984926	0.33604127
Senegal	Sédhiou	Bounkiling	2016	any_ORS	0.282653685	0.225054968	0.344350826
Senegal	Sédhiou	Bounkiling	2017	any_ORS	0.266970276	0.210183455	0.330836997
Senegal	Tambacounda	Bakel	2000	any_ORS	0.128661383	0.086048318	0.181197781
Senegal	Tambacounda	Bakel	2001	any_ORS	0.161391754	0.104873507	0.228292276
Senegal	Tambacounda	Bakel	2002	any_ORS	0.184925424	0.125342935	0.260296949
Senegal	Tambacounda	Bakel	2003	any_ORS	0.179873205	0.124480606	0.246534993
Senegal	Tambacounda	Bakel	2004	any_ORS	0.194211164	0.133857425	0.259826989
Senegal	Tambacounda	Bakel	2005	any_ORS	0.20766391	0.155850524	0.267239062
Senegal	Tambacounda	Bakel	2006	any_ORS	0.212262613	0.157278986	0.272561778
Senegal	Tambacounda	Bakel	2007	any_ORS	0.224422658	0.17125079	0.294320367
Senegal	Tambacounda	Bakel	2008	any_ORS	0.241904294	0.185968299	0.30951483
Senegal	Tambacounda	Bakel	2009	any_ORS	0.242923275	0.181767317	0.310662312
Senegal	Tambacounda	Bakel	2010	any_ORS	0.244751188	0.186267403	0.309023066
Senegal	Tambacounda	Bakel	2011	any_ORS	0.225129334	0.174079413	0.285127232
Senegal	Tambacounda	Bakel	2012	any_ORS	0.227243055	0.174755622	0.286947107
Senegal	Tambacounda	Bakel	2013	any_ORS	0.216013117	0.167522846	0.274174982
Senegal	Tambacounda	Bakel	2014	any_ORS	0.220234924	0.168262787	0.277994507
Senegal	Tambacounda	Bakel	2015	any_ORS	0.219162579	0.16565139	0.273867806
Senegal	Tambacounda	Bakel	2016	any_ORS	0.233724392	0.179848888	0.2960603
Senegal	Tambacounda	Bakel	2017	any_ORS	0.25453062	0.201781004	0.311343934
Senegal	Thiè	Mbour	2000	any_ORS	0.126901258	0.085889493	0.181828191
Senegal	Thiè	Mbour	2001	any_ORS	0.173291584	0.109969985	0.250259604
Senegal	Thiè	Mbour	2002	any_ORS	0.201497703	0.132684291	0.290500327
Senegal	Thiè	Mbour	2003	any_ORS	0.195118619	0.122669072	0.274135671
Senegal	Thiè	Mbour	2004	any_ORS	0.208125118	0.139287851	0.283599347
Senegal	Thiè	Mbour	2005	any_ORS	0.219332455	0.167548324	0.276071425
Senegal	Thiè	Mbour	2006	any_ORS	0.224465141	0.157394391	0.299265626
Senegal	Thiè	Mbour	2007	any_ORS	0.239023792	0.174355305	0.313732167
Senegal	Thiè	Mbour	2008	any_ORS	0.256136508	0.182829155	0.339405372
Senegal	Thiè	Mbour	2009	any_ORS	0.256893473	0.187682661	0.329773126
Senegal	Thiè	Mbour	2010	any_ORS	0.254157912	0.187241618	0.328096508
Senegal	Thiè	Mbour	2011	any_ORS	0.230536088	0.181418968	0.290653781
Senegal	Thiè	Mbour	2012	any_ORS	0.243110274	0.176589144	0.318592806
Senegal	Thiè	Mbour	2013	any_ORS	0.249253673	0.194363953	0.311176641
Senegal	Thiè	Mbour	2014	any_ORS	0.23409578	0.182048995	0.293326378
Senegal	Thiè	Mbour	2015	any_ORS	0.262020352	0.211407981	0.316878843
Senegal	Thiè	Mbour	2016	any_ORS	0.24986828	0.194753494	0.311888945
Senegal	Thiè	Mbour	2017	any_ORS	0.278247033	0.216746571	0.345090074
Senegal	Ziguinchor	Bignona	2000	any_ORS	0.216423443	0.16110697	0.27984339
Senegal	Ziguinchor	Bignona	2001	any_ORS	0.22112142	0.149848614	0.301480525
Senegal	Ziguinchor	Bignona	2002	any_ORS	0.24325522	0.163690216	0.329402446
Senegal	Ziguinchor	Bignona	2003	any_ORS	0.22742448	0.156709476	0.305314724
Senegal	Ziguinchor	Bignona	2004	any_ORS	0.231066903	0.163369695	0.30318998
Senegal	Ziguinchor	Bignona	2005	any_ORS	0.246655126	0.193738445	0.304927065
Senegal	Ziguinchor	Bignona	2006	any_ORS	0.260513604	0.19237882	0.337201442
Senegal	Ziguinchor	Bignona	2007	any_ORS	0.279313808	0.212974782	0.359370171
Senegal	Ziguinchor	Bignona	2008	any_ORS	0.302489647	0.229309398	0.38790239
Senegal	Ziguinchor	Bignona	2009	any_ORS	0.313235874	0.238347855	0.39971797
Senegal	Ziguinchor	Bignona	2010	any_ORS	0.314583532	0.235881001	0.403738916
Senegal	Ziguinchor	Bignona	2011	any_ORS	0.294708758	0.238374928	0.354983903
Senegal	Ziguinchor	Bignona	2012	any_ORS	0.286593796	0.218618402	0.367660598
Senegal	Ziguinchor	Bignona	2013	any_ORS	0.270538507	0.210348658	0.33838568
Senegal	Ziguinchor	Bignona	2014	any_ORS	0.319394803	0.260276803	0.388645986
Senegal	Ziguinchor	Bignona	2015	any_ORS	0.294084863	0.236220845	0.358467014
Senegal	Ziguinchor	Bignona	2016	any_ORS	0.293757217	0.230412923	0.357073328
Senegal	Ziguinchor	Bignona	2017	any_ORS	0.311367993	0.25009845	0.376568953
Senegal	Dakar	Guédiawaye	2000	any_ORS	0.131921155	0.061499316	0.219124747
Senegal	Dakar	Guédiawaye	2001	any_ORS	0.17166338	0.086199083	0.277151788
Senegal	Dakar	Guédiawaye	2002	any_ORS	0.201297716	0.105457726	0.328674048
Senegal	Dakar	Guédiawaye	2003	any_ORS	0.192021561	0.098703177	0.311767315
Senegal	Dakar	Guédiawaye	2004	any_ORS	0.215855828	0.123791145	0.33755408
Senegal	Dakar	Guédiawaye	2005	any_ORS	0.256489452	0.166047045	0.366452538
Senegal	Dakar	Guédiawaye	2006	any_ORS	0.223729203	0.133263385	0.331322871
Senegal	Dakar	Guédiawaye	2007	any_ORS	0.229278274	0.132956654	0.346524492
Senegal	Dakar	Guédiawaye	2008	any_ORS	0.243440335	0.147420061	0.370349014
Senegal	Dakar	Guédiawaye	2009	any_ORS	0.242390725	0.148044679	0.358537059
Senegal	Dakar	Guédiawaye	2010	any_ORS	0.241857	0.151304731	0.355523508
Senegal	Dakar	Guédiawaye	2011	any_ORS	0.235997923	0.150585738	0.342694324
Senegal	Dakar	Guédiawaye	2012	any_ORS	0.230031733	0.138059177	0.347072014
Senegal	Dakar	Guédiawaye	2013	any_ORS	0.230779596	0.141100164	0.342212634
Senegal	Dakar	Guédiawaye	2014	any_ORS	0.211027952	0.130296455	0.316220347
Senegal	Dakar	Guédiawaye	2015	any_ORS	0.295542848	0.201749664	0.403239327
Senegal	Dakar	Guédiawaye	2016	any_ORS	0.257814782	0.164866445	0.368590271
Senegal	Dakar	Guédiawaye	2017	any_ORS	0.288522618	0.18035807	0.425638251
Sierra Leone	Eastern	Kenema	2000	any_ORS	0.604383893	0.52457379	0.682163745
Sierra Leone	Eastern	Kenema	2001	any_ORS	0.590365544	0.431942105	0.732157414
Sierra Leone	Eastern	Kenema	2002	any_ORS	0.588709149	0.41546156	0.749951215
Sierra Leone	Eastern	Kenema	2003	any_ORS	0.59342803	0.418611871	0.756041612
Sierra Leone	Eastern	Kenema	2004	any_ORS	0.589228549	0.420559551	0.72879302
Sierra Leone	Eastern	Kenema	2005	any_ORS	0.581244702	0.496996715	0.658785943
Sierra Leone	Eastern	Kenema	2006	any_ORS	0.584200147	0.444751726	0.719008544
Sierra Leone	Eastern	Kenema	2007	any_ORS	0.583397463	0.432696462	0.715939217
Sierra Leone	Eastern	Kenema	2008	any_ORS	0.582743141	0.480560649	0.675139369
Sierra Leone	Eastern	Kenema	2009	any_ORS	0.657141057	0.525504111	0.761646557
Sierra Leone	Eastern	Kenema	2010	any_ORS	0.719341748	0.659299917	0.773836984
Sierra Leone	Eastern	Kenema	2011	any_ORS	0.770365055	0.655475767	0.86138507
Sierra Leone	Eastern	Kenema	2012	any_ORS	0.814204193	0.707145345	0.893994349
Sierra Leone	Eastern	Kenema	2013	any_ORS	0.867288284	0.81986164	0.907818609
Sierra Leone	Eastern	Kenema	2014	any_ORS	0.851479023	0.750420109	0.921945344
Sierra Leone	Eastern	Kenema	2015	any_ORS	0.846064361	0.739005516	0.921858071
Sierra Leone	Eastern	Kenema	2016	any_ORS	0.849094401	0.750946474	0.916990614
Sierra Leone	Eastern	Kenema	2017	any_ORS	0.864971765	0.814987677	0.903909961
Mali	Gao	Bourem	2001	any_ORS	0.102665271	0.050339035	0.182486461
Mali	Gao	Bourem	2002	any_ORS	0.127105269	0.033751339	0.294763112
Mali	Gao	Bourem	2003	any_ORS	0.135255673	0.034513681	0.322066274
Mali	Gao	Bourem	2004	any_ORS	0.133600266	0.0281624	0.319268844
Mali	Gao	Bourem	2005	any_ORS	0.126735161	0.025752534	0.306962243
Mali	Gao	Bourem	2006	any_ORS	0.10092167	0.031805201	0.239183523
Mali	Gao	Bourem	2007	any_ORS	0.138732044	0.03156774	0.331358627
Mali	Gao	Bourem	2008	any_ORS	0.145002893	0.040784579	0.344108861
Mali	Gao	Bourem	2009	any_ORS	0.136377994	0.035367926	0.315519403
Mali	Gao	Bourem	2010	any_ORS	0.116591325	0.0671931	0.184745056
Mali	Gao	Bourem	2011	any_ORS	0.146209126	0.039709035	0.329651019
Mali	Gao	Bourem	2012	any_ORS	0.166640062	0.054309344	0.360319002
Mali	Gao	Bourem	2013	any_ORS	0.180921086	0.053280229	0.390788724
Mali	Gao	Bourem	2014	any_ORS	0.19993795	0.072539098	0.411595923
Mali	Gao	Bourem	2015	any_ORS	0.257310572	0.149297183	0.386922999
Mali	Gao	Bourem	2016	any_ORS	0.213352271	0.07037306	0.437159768
Mali	Gao	Bourem	2017	any_ORS	0.23663011	0.086581446	0.460464845
Mali	Gao	Bourem	2018	any_ORS	0.357437223	0.250435597	0.47953526
Senegal	Diourbel	Diourbel	2000	any_ORS	0.100701321	0.066065128	0.14442451
Senegal	Diourbel	Diourbel	2001	any_ORS	0.148010133	0.08885846	0.225871207
Senegal	Diourbel	Diourbel	2002	any_ORS	0.177696423	0.112436393	0.265684727
Senegal	Diourbel	Diourbel	2003	any_ORS	0.175304788	0.103951132	0.256461945
Senegal	Diourbel	Diourbel	2004	any_ORS	0.185649355	0.118606533	0.267981657
Senegal	Diourbel	Diourbel	2005	any_ORS	0.18080236	0.131989489	0.236543446
Senegal	Diourbel	Diourbel	2006	any_ORS	0.203180094	0.140620187	0.28172903
Senegal	Diourbel	Diourbel	2007	any_ORS	0.218880928	0.153479703	0.298834149
Senegal	Diourbel	Diourbel	2008	any_ORS	0.234482537	0.168705429	0.314400894
Senegal	Diourbel	Diourbel	2009	any_ORS	0.2354822	0.161835286	0.322041978
Senegal	Diourbel	Diourbel	2010	any_ORS	0.227971784	0.162556225	0.306941998
Senegal	Diourbel	Diourbel	2011	any_ORS	0.186055054	0.142309554	0.234321786
Senegal	Diourbel	Diourbel	2012	any_ORS	0.219507501	0.154951586	0.293225231
Senegal	Diourbel	Diourbel	2013	any_ORS	0.234849075	0.180224116	0.297527522
Senegal	Diourbel	Diourbel	2014	any_ORS	0.210202495	0.158737955	0.259772724
Senegal	Diourbel	Diourbel	2015	any_ORS	0.252245802	0.197308989	0.315968351
Senegal	Diourbel	Diourbel	2016	any_ORS	0.227712024	0.171413598	0.293113236
Senegal	Diourbel	Diourbel	2017	any_ORS	0.241737563	0.184066925	0.311021229
Sierra Leone	Northern	Kambia	2000	any_ORS	0.35535668	0.273447906	0.442592547
Sierra Leone	Northern	Kambia	2001	any_ORS	0.406131578	0.242868858	0.580954117
Sierra Leone	Northern	Kambia	2002	any_ORS	0.439508433	0.257495919	0.627745645
Sierra Leone	Northern	Kambia	2003	any_ORS	0.461596234	0.284322216	0.644308469
Sierra Leone	Northern	Kambia	2004	any_ORS	0.460077876	0.296661567	0.61862563
Sierra Leone	Northern	Kambia	2005	any_ORS	0.448041233	0.367842529	0.531499308
Sierra Leone	Northern	Kambia	2006	any_ORS	0.522876994	0.374162759	0.680533423
Sierra Leone	Northern	Kambia	2007	any_ORS	0.579120572	0.424117776	0.725160239
Sierra Leone	Northern	Kambia	2008	any_ORS	0.624155731	0.520051085	0.719270209
Sierra Leone	Northern	Kambia	2009	any_ORS	0.680278222	0.558048133	0.785773244
Sierra Leone	Northern	Kambia	2010	any_ORS	0.722419046	0.669322171	0.76908435
Sierra Leone	Northern	Kambia	2011	any_ORS	0.741021138	0.614275361	0.836929159
Sierra Leone	Northern	Kambia	2012	any_ORS	0.762017387	0.641014192	0.857100694
Sierra Leone	Northern	Kambia	2013	any_ORS	0.793859456	0.756576872	0.830788077
Sierra Leone	Northern	Kambia	2014	any_ORS	0.771236367	0.647010496	0.866734745
Sierra Leone	Northern	Kambia	2015	any_ORS	0.749514699	0.610700408	0.866605516
Sierra Leone	Northern	Kambia	2016	any_ORS	0.726494976	0.579039476	0.840958094
Sierra Leone	Northern	Kambia	2017	any_ORS	0.705006455	0.611028309	0.779773911
Mali	Kayes	Diéma	2001	any_ORS	0.068813361	0.036931636	0.118931705
Mali	Kayes	Diéma	2002	any_ORS	0.115512064	0.023319186	0.31529967
Mali	Kayes	Diéma	2003	any_ORS	0.139381901	0.024829711	0.356704999
Mali	Kayes	Diéma	2004	any_ORS	0.153252352	0.03271147	0.363475602
Mali	Kayes	Diéma	2005	any_ORS	0.1627264	0.039055052	0.388215248
Mali	Kayes	Diéma	2006	any_ORS	0.148418973	0.072146627	0.256992241
Mali	Kayes	Diéma	2007	any_ORS	0.166580019	0.038904658	0.398893963
Mali	Kayes	Diéma	2008	any_ORS	0.159588002	0.038201054	0.383328289
Mali	Kayes	Diéma	2009	any_ORS	0.151866111	0.038975782	0.344401558
Mali	Kayes	Diéma	2010	any_ORS	0.111417277	0.072192106	0.166256327
Mali	Kayes	Diéma	2011	any_ORS	0.170221828	0.043273326	0.390886444
Mali	Kayes	Diéma	2012	any_ORS	0.252618536	0.121987613	0.418592823
Mali	Kayes	Diéma	2013	any_ORS	0.197381305	0.055478541	0.440631235
Mali	Kayes	Diéma	2014	any_ORS	0.185521238	0.054309124	0.413842749
Mali	Kayes	Diéma	2015	any_ORS	0.166921934	0.108481096	0.237568287
Mali	Kayes	Diéma	2016	any_ORS	0.170723242	0.045621162	0.370586724
Mali	Kayes	Diéma	2017	any_ORS	0.152454275	0.043914439	0.349659801
Mali	Kayes	Diéma	2018	any_ORS	0.074510081	0.041169765	0.121128259
Senegal	Fatick	Foundiougne	2000	any_ORS	0.15830499	0.108877804	0.215507133
Senegal	Fatick	Foundiougne	2001	any_ORS	0.195553418	0.124487089	0.281788364
Senegal	Fatick	Foundiougne	2002	any_ORS	0.220534544	0.142134331	0.310310104
Senegal	Fatick	Foundiougne	2003	any_ORS	0.216563482	0.146225282	0.299146765
Senegal	Fatick	Foundiougne	2004	any_ORS	0.225835591	0.15612896	0.29603674
Senegal	Fatick	Foundiougne	2005	any_ORS	0.22490079	0.172641966	0.284062064
Senegal	Fatick	Foundiougne	2006	any_ORS	0.244280703	0.178560501	0.319755828
Senegal	Fatick	Foundiougne	2007	any_ORS	0.261006453	0.190322933	0.341688242
Senegal	Fatick	Foundiougne	2008	any_ORS	0.273807914	0.201252858	0.351478782
Senegal	Fatick	Foundiougne	2009	any_ORS	0.27705585	0.204779581	0.362621489
Senegal	Fatick	Foundiougne	2010	any_ORS	0.275803047	0.206780459	0.356852007
Senegal	Fatick	Foundiougne	2011	any_ORS	0.252273902	0.201683859	0.316858692
Senegal	Fatick	Foundiougne	2012	any_ORS	0.269134821	0.200085807	0.348803414
Senegal	Fatick	Foundiougne	2013	any_ORS	0.283034533	0.221501803	0.351183198
Senegal	Fatick	Foundiougne	2014	any_ORS	0.290384307	0.231902664	0.357373119
Senegal	Fatick	Foundiougne	2015	any_ORS	0.286767568	0.226874345	0.345197031
Senegal	Fatick	Foundiougne	2016	any_ORS	0.285263986	0.223546226	0.348299609
Senegal	Fatick	Foundiougne	2017	any_ORS	0.297465772	0.236369503	0.367203191
Sierra Leone	Southern	Bonthe	2000	any_ORS	0.600889822	0.476810276	0.720489042
Sierra Leone	Southern	Bonthe	2001	any_ORS	0.582887417	0.422115449	0.744734138
Sierra Leone	Southern	Bonthe	2002	any_ORS	0.561737311	0.371807272	0.726502606
Sierra Leone	Southern	Bonthe	2003	any_ORS	0.543324425	0.358506568	0.726047843
Sierra Leone	Southern	Bonthe	2004	any_ORS	0.501486695	0.342759973	0.665627217
Sierra Leone	Southern	Bonthe	2005	any_ORS	0.438849233	0.335019227	0.550757344
Sierra Leone	Southern	Bonthe	2006	any_ORS	0.526230791	0.350378595	0.688983343
Sierra Leone	Southern	Bonthe	2007	any_ORS	0.583998253	0.415248578	0.738898249
Sierra Leone	Southern	Bonthe	2008	any_ORS	0.631519179	0.50465683	0.744676017
Sierra Leone	Southern	Bonthe	2009	any_ORS	0.692579847	0.553811369	0.80789149
Sierra Leone	Southern	Bonthe	2010	any_ORS	0.746773477	0.672762794	0.814162223
Sierra Leone	Southern	Bonthe	2011	any_ORS	0.795795274	0.67272332	0.882527918
Sierra Leone	Southern	Bonthe	2012	any_ORS	0.845679746	0.741615925	0.913759569
Sierra Leone	Southern	Bonthe	2013	any_ORS	0.894929727	0.839893602	0.933647094
Sierra Leone	Southern	Bonthe	2014	any_ORS	0.871549889	0.78054267	0.933715262
Sierra Leone	Southern	Bonthe	2015	any_ORS	0.852666674	0.739977665	0.928985611
Sierra Leone	Southern	Bonthe	2016	any_ORS	0.847609681	0.734018397	0.921898664
Sierra Leone	Southern	Bonthe	2017	any_ORS	0.857341492	0.779548975	0.915561449
Mali	Kidal	Kidal	2001	any_ORS	0.095301305	0.038987763	0.181240448
Mali	Kidal	Kidal	2002	any_ORS	0.128270265	0.031052519	0.323003943
Mali	Kidal	Kidal	2003	any_ORS	0.13391092	0.02755667	0.318458693
Mali	Kidal	Kidal	2004	any_ORS	0.129290852	0.027949676	0.314367099
Mali	Kidal	Kidal	2005	any_ORS	0.126544969	0.028620278	0.318144096
Mali	Kidal	Kidal	2006	any_ORS	0.111983845	0.024371274	0.281238422
Mali	Kidal	Kidal	2007	any_ORS	0.127225321	0.024774476	0.318116926
Mali	Kidal	Kidal	2008	any_ORS	0.130510828	0.026254469	0.320890423
Mali	Kidal	Kidal	2009	any_ORS	0.118528256	0.024669891	0.309205179
Mali	Kidal	Kidal	2010	any_ORS	0.10575256	0.034011847	0.230371954
Mali	Kidal	Kidal	2011	any_ORS	0.130047863	0.027204881	0.33129636
Mali	Kidal	Kidal	2012	any_ORS	0.143535551	0.036257824	0.352577172
Mali	Kidal	Kidal	2013	any_ORS	0.155788695	0.038259995	0.363315454
Mali	Kidal	Kidal	2014	any_ORS	0.16859708	0.041422279	0.410053395
Mali	Kidal	Kidal	2015	any_ORS	0.191068538	0.055103064	0.40066504
Mali	Kidal	Kidal	2016	any_ORS	0.167605633	0.041954769	0.408367589
Mali	Kidal	Kidal	2017	any_ORS	0.16475751	0.04169671	0.38373505
Mali	Kidal	Kidal	2018	any_ORS	0.167601756	0.08534361	0.273778194
Senegal	Kaffrine	Kaffrine	2000	any_ORS	0.137238645	0.090568839	0.189762524
Senegal	Kaffrine	Kaffrine	2001	any_ORS	0.168530845	0.103416021	0.247792384
Senegal	Kaffrine	Kaffrine	2002	any_ORS	0.189630178	0.11919943	0.270296421
Senegal	Kaffrine	Kaffrine	2003	any_ORS	0.186325634	0.120530169	0.2573458
Senegal	Kaffrine	Kaffrine	2004	any_ORS	0.192138882	0.130840782	0.263350728
Senegal	Kaffrine	Kaffrine	2005	any_ORS	0.167483256	0.121212794	0.220691442
Senegal	Kaffrine	Kaffrine	2006	any_ORS	0.213610935	0.148668146	0.28974633
Senegal	Kaffrine	Kaffrine	2007	any_ORS	0.232867709	0.167297529	0.307501272
Senegal	Kaffrine	Kaffrine	2008	any_ORS	0.248594448	0.180121325	0.326234165
Senegal	Kaffrine	Kaffrine	2009	any_ORS	0.245835116	0.181155876	0.317695242
Senegal	Kaffrine	Kaffrine	2010	any_ORS	0.24132704	0.173996149	0.317956415
Senegal	Kaffrine	Kaffrine	2011	any_ORS	0.204843906	0.159662571	0.25628252
Senegal	Kaffrine	Kaffrine	2012	any_ORS	0.229519543	0.1648905	0.297662711
Senegal	Kaffrine	Kaffrine	2013	any_ORS	0.230855515	0.17903385	0.29184964
Senegal	Kaffrine	Kaffrine	2014	any_ORS	0.250441058	0.198603252	0.307186896
Senegal	Kaffrine	Kaffrine	2015	any_ORS	0.258332231	0.208312486	0.313130492
Senegal	Kaffrine	Kaffrine	2016	any_ORS	0.279856903	0.220967941	0.347145674
Senegal	Kaffrine	Kaffrine	2017	any_ORS	0.245332346	0.193856351	0.304219228
Sierra Leone	Western	Western Urban	2000	any_ORS	0.611027563	0.534930097	0.681000191
Sierra Leone	Western	Western Urban	2001	any_ORS	0.606992092	0.444297186	0.751347937
Sierra Leone	Western	Western Urban	2002	any_ORS	0.625715698	0.446751384	0.789666053
Sierra Leone	Western	Western Urban	2003	any_ORS	0.637485448	0.456291799	0.794906662
Sierra Leone	Western	Western Urban	2004	any_ORS	0.651778873	0.480529721	0.788531917
Sierra Leone	Western	Western Urban	2005	any_ORS	0.643080805	0.536473012	0.733298707
Sierra Leone	Western	Western Urban	2006	any_ORS	0.677961741	0.507404836	0.80979666
Sierra Leone	Western	Western Urban	2007	any_ORS	0.697357287	0.54493883	0.823021742
Sierra Leone	Western	Western Urban	2008	any_ORS	0.726924116	0.638591928	0.801532803
Sierra Leone	Western	Western Urban	2009	any_ORS	0.724713309	0.590162693	0.821269333
Sierra Leone	Western	Western Urban	2010	any_ORS	0.727833758	0.659186375	0.798103286
Sierra Leone	Western	Western Urban	2011	any_ORS	0.765765522	0.627530863	0.868277413
Sierra Leone	Western	Western Urban	2012	any_ORS	0.805844302	0.68436429	0.895945905
Sierra Leone	Western	Western Urban	2013	any_ORS	0.847582555	0.793324696	0.890993143
Sierra Leone	Western	Western Urban	2014	any_ORS	0.812800224	0.705551067	0.90145355
Sierra Leone	Western	Western Urban	2015	any_ORS	0.768228412	0.623350495	0.878450466
Sierra Leone	Western	Western Urban	2016	any_ORS	0.732256731	0.579754684	0.842772388
Sierra Leone	Western	Western Urban	2017	any_ORS	0.691960605	0.601895538	0.766821828
Mali	Koulikoro	Dioïla	2001	any_ORS	0.177076054	0.110079741	0.254590103
Mali	Koulikoro	Dioïla	2002	any_ORS	0.173481446	0.040371901	0.402434015
Mali	Koulikoro	Dioïla	2003	any_ORS	0.164795227	0.039301907	0.385461528
Mali	Koulikoro	Dioïla	2004	any_ORS	0.161340935	0.035545528	0.377471888
Mali	Koulikoro	Dioïla	2005	any_ORS	0.151655872	0.038699208	0.349768309
Mali	Koulikoro	Dioïla	2006	any_ORS	0.091048285	0.044509568	0.157849064
Mali	Koulikoro	Dioïla	2007	any_ORS	0.150595939	0.036836468	0.35959288
Mali	Koulikoro	Dioïla	2008	any_ORS	0.162029394	0.037152496	0.371898677
Mali	Koulikoro	Dioïla	2009	any_ORS	0.152897913	0.03503694	0.361546433
Mali	Koulikoro	Dioïla	2010	any_ORS	0.110364836	0.068174685	0.162780691
Mali	Koulikoro	Dioïla	2011	any_ORS	0.194922853	0.051609572	0.437322596
Mali	Koulikoro	Dioïla	2012	any_ORS	0.325109762	0.213109818	0.440254502
Mali	Koulikoro	Dioïla	2013	any_ORS	0.235504139	0.071011431	0.481561827
Mali	Koulikoro	Dioïla	2014	any_ORS	0.220689083	0.067175085	0.470162239
Mali	Koulikoro	Dioïla	2015	any_ORS	0.226764526	0.147945131	0.315342854
Mali	Koulikoro	Dioïla	2016	any_ORS	0.215309641	0.06720467	0.474731289
Mali	Koulikoro	Dioïla	2017	any_ORS	0.213102113	0.069323278	0.440324658
Mali	Koulikoro	Dioïla	2018	any_ORS	0.183886579	0.117846175	0.268385921
Senegal	Kaolack	Kaolack	2000	any_ORS	0.144319765	0.09858274	0.20129435
Senegal	Kaolack	Kaolack	2001	any_ORS	0.185413976	0.113771002	0.274837937
Senegal	Kaolack	Kaolack	2002	any_ORS	0.210194931	0.129038669	0.306954964
Senegal	Kaolack	Kaolack	2003	any_ORS	0.211433341	0.135083892	0.299737611
Senegal	Kaolack	Kaolack	2004	any_ORS	0.219833377	0.144514757	0.29214031
Senegal	Kaolack	Kaolack	2005	any_ORS	0.215022844	0.164540426	0.274678806
Senegal	Kaolack	Kaolack	2006	any_ORS	0.241380075	0.167686564	0.324013564
Senegal	Kaolack	Kaolack	2007	any_ORS	0.25851341	0.189305568	0.33789175
Senegal	Kaolack	Kaolack	2008	any_ORS	0.273701125	0.197064057	0.354068926
Senegal	Kaolack	Kaolack	2009	any_ORS	0.275481177	0.20308585	0.364903818
Senegal	Kaolack	Kaolack	2010	any_ORS	0.268133291	0.193315016	0.354303682
Senegal	Kaolack	Kaolack	2011	any_ORS	0.21847935	0.172642597	0.275152845
Senegal	Kaolack	Kaolack	2012	any_ORS	0.258855173	0.191398149	0.336136368
Senegal	Kaolack	Kaolack	2013	any_ORS	0.275261942	0.212261892	0.341597519
Senegal	Kaolack	Kaolack	2014	any_ORS	0.280418456	0.220981881	0.34175284
Senegal	Kaolack	Kaolack	2015	any_ORS	0.300339957	0.238552247	0.361410539
Senegal	Kaolack	Kaolack	2016	any_ORS	0.299394282	0.237795656	0.366508168
Senegal	Kaolack	Kaolack	2017	any_ORS	0.284821154	0.225204321	0.353623744
Mali	Mopti	Bankass	2001	any_ORS	0.063562135	0.028893055	0.115082734
Mali	Mopti	Bankass	2002	any_ORS	0.117623248	0.021873706	0.337487035
Mali	Mopti	Bankass	2003	any_ORS	0.138929526	0.026231595	0.34728653
Mali	Mopti	Bankass	2004	any_ORS	0.150713373	0.029394397	0.377100963
Mali	Mopti	Bankass	2005	any_ORS	0.154206777	0.03647277	0.377454829
Mali	Mopti	Bankass	2006	any_ORS	0.145924741	0.064111977	0.264715991
Mali	Mopti	Bankass	2007	any_ORS	0.167888596	0.030768398	0.398490369
Mali	Mopti	Bankass	2008	any_ORS	0.171868667	0.040728985	0.409411736
Mali	Mopti	Bankass	2009	any_ORS	0.169340703	0.040297745	0.411707286
Mali	Mopti	Bankass	2010	any_ORS	0.152277282	0.081033689	0.24425664
Mali	Mopti	Bankass	2011	any_ORS	0.167462137	0.038300938	0.408866667
Mali	Mopti	Bankass	2012	any_ORS	0.186729248	0.097043017	0.303193772
Mali	Mopti	Bankass	2013	any_ORS	0.192379921	0.045054122	0.4495379
Mali	Mopti	Bankass	2014	any_ORS	0.198749582	0.049437976	0.424009338
Mali	Mopti	Bankass	2015	any_ORS	0.204861696	0.116466417	0.314457185
Mali	Mopti	Bankass	2016	any_ORS	0.210133937	0.058373067	0.455985784
Mali	Mopti	Bankass	2017	any_ORS	0.226850952	0.065294109	0.482298253
Mali	Mopti	Bankass	2018	any_ORS	0.25941623	0.172051828	0.371195358
Senegal	Kédougou	Salémata	2000	any_ORS	0.147425285	0.096092744	0.224025318
Senegal	Kédougou	Salémata	2001	any_ORS	0.182897168	0.117658231	0.255599062
Senegal	Kédougou	Salémata	2002	any_ORS	0.2112571	0.137192046	0.295406159
Senegal	Kédougou	Salémata	2003	any_ORS	0.205922204	0.135235397	0.284670534
Senegal	Kédougou	Salémata	2004	any_ORS	0.218296294	0.15160153	0.289611587
Senegal	Kédougou	Salémata	2005	any_ORS	0.215881028	0.152924588	0.284718785
Senegal	Kédougou	Salémata	2006	any_ORS	0.235100205	0.167654741	0.317200255
Senegal	Kédougou	Salémata	2007	any_ORS	0.248620886	0.182993588	0.326205145
Senegal	Kédougou	Salémata	2008	any_ORS	0.269371135	0.201330798	0.34647715
Senegal	Kédougou	Salémata	2009	any_ORS	0.270501647	0.199825332	0.35589102
Senegal	Kédougou	Salémata	2010	any_ORS	0.270614306	0.198615594	0.353113045
Senegal	Kédougou	Salémata	2011	any_ORS	0.254330818	0.191404968	0.33179713
Senegal	Kédougou	Salémata	2012	any_ORS	0.253574961	0.188209265	0.336989125
Senegal	Kédougou	Salémata	2013	any_ORS	0.241065888	0.179289724	0.309616872
Senegal	Kédougou	Salémata	2014	any_ORS	0.277427798	0.209301477	0.352021738
Senegal	Kédougou	Salémata	2015	any_ORS	0.339256548	0.265644948	0.412751009
Senegal	Kédougou	Salémata	2016	any_ORS	0.284119377	0.209792969	0.357542136
Senegal	Kédougou	Salémata	2017	any_ORS	0.271346241	0.209577099	0.350398244
Mali	Ségou	Bla	2001	any_ORS	0.214698565	0.132095852	0.318079043
Mali	Ségou	Bla	2002	any_ORS	0.181196487	0.042392368	0.441919789
Mali	Ségou	Bla	2003	any_ORS	0.165315463	0.032622886	0.407493041
Mali	Ségou	Bla	2004	any_ORS	0.157074927	0.032767066	0.38329308
Mali	Ségou	Bla	2005	any_ORS	0.143026061	0.030251158	0.365157906
Mali	Ségou	Bla	2006	any_ORS	0.077924759	0.041114922	0.129541138
Mali	Ségou	Bla	2007	any_ORS	0.137863378	0.029435763	0.348747089
Mali	Ségou	Bla	2008	any_ORS	0.155052362	0.031735327	0.377966236
Mali	Ségou	Bla	2009	any_ORS	0.150217561	0.038017212	0.345102442
Mali	Ségou	Bla	2010	any_ORS	0.126875687	0.074080864	0.199393702
Mali	Ségou	Bla	2011	any_ORS	0.169221291	0.038496862	0.393669566
Mali	Ségou	Bla	2012	any_ORS	0.208999913	0.131683841	0.304043914
Mali	Ségou	Bla	2013	any_ORS	0.192808008	0.050228056	0.453139451
Mali	Ségou	Bla	2014	any_ORS	0.176175409	0.04533401	0.415977235
Mali	Ségou	Bla	2015	any_ORS	0.134384741	0.081328115	0.200472938
Mali	Ségou	Bla	2016	any_ORS	0.18156443	0.043146185	0.437210766
Mali	Ségou	Bla	2017	any_ORS	0.217171144	0.062912719	0.453682999
Mali	Ségou	Bla	2018	any_ORS	0.25238779	0.169422389	0.335033679
Senegal	Kolda	Médina Yoro Foula	2000	any_ORS	0.153038484	0.105081774	0.213041864
Senegal	Kolda	Médina Yoro Foula	2001	any_ORS	0.178994578	0.11573327	0.249369927
Senegal	Kolda	Médina Yoro Foula	2002	any_ORS	0.204729649	0.137540262	0.282180099
Senegal	Kolda	Médina Yoro Foula	2003	any_ORS	0.193373367	0.131278761	0.268727214
Senegal	Kolda	Médina Yoro Foula	2004	any_ORS	0.199023749	0.141052541	0.270872303
Senegal	Kolda	Médina Yoro Foula	2005	any_ORS	0.183380509	0.13115083	0.241110901
Senegal	Kolda	Médina Yoro Foula	2006	any_ORS	0.221493511	0.162538259	0.288849368
Senegal	Kolda	Médina Yoro Foula	2007	any_ORS	0.239159912	0.177795062	0.30321915
Senegal	Kolda	Médina Yoro Foula	2008	any_ORS	0.255365083	0.192541125	0.327654994
Senegal	Kolda	Médina Yoro Foula	2009	any_ORS	0.255924891	0.191502136	0.332984138
Senegal	Kolda	Médina Yoro Foula	2010	any_ORS	0.259137087	0.195254176	0.337239476
Senegal	Kolda	Médina Yoro Foula	2011	any_ORS	0.24480287	0.194382421	0.302500268
Senegal	Kolda	Médina Yoro Foula	2012	any_ORS	0.2431339	0.182530877	0.318923089
Senegal	Kolda	Médina Yoro Foula	2013	any_ORS	0.233432646	0.181898682	0.289709411
Senegal	Kolda	Médina Yoro Foula	2014	any_ORS	0.261370597	0.206562516	0.325901071
Senegal	Kolda	Médina Yoro Foula	2015	any_ORS	0.271265403	0.221034743	0.33053473
Senegal	Kolda	Médina Yoro Foula	2016	any_ORS	0.289062263	0.231231762	0.352272611
Senegal	Kolda	Médina Yoro Foula	2017	any_ORS	0.256097429	0.202419294	0.31578346
Mali	Sikasso	Kadiolo	2001	any_ORS	0.273822302	0.193101093	0.366180021
Mali	Sikasso	Kadiolo	2002	any_ORS	0.211921467	0.054077214	0.481518392
Mali	Sikasso	Kadiolo	2003	any_ORS	0.183907788	0.04327029	0.440088798
Mali	Sikasso	Kadiolo	2004	any_ORS	0.177724073	0.032890929	0.437758497
Mali	Sikasso	Kadiolo	2005	any_ORS	0.16380436	0.036583628	0.398566779
Mali	Sikasso	Kadiolo	2006	any_ORS	0.121668279	0.054565735	0.216131632
Mali	Sikasso	Kadiolo	2007	any_ORS	0.155848474	0.031724083	0.398049149
Mali	Sikasso	Kadiolo	2008	any_ORS	0.163397335	0.031086899	0.409691951
Mali	Sikasso	Kadiolo	2009	any_ORS	0.148041144	0.029926176	0.356121014
Mali	Sikasso	Kadiolo	2010	any_ORS	0.094162633	0.045662501	0.160631653
Mali	Sikasso	Kadiolo	2011	any_ORS	0.172187435	0.040264113	0.394470035
Mali	Sikasso	Kadiolo	2012	any_ORS	0.250221404	0.140593016	0.384208765
Mali	Sikasso	Kadiolo	2013	any_ORS	0.22000696	0.055714639	0.486073664
Mali	Sikasso	Kadiolo	2014	any_ORS	0.214066699	0.057696498	0.489602929
Mali	Sikasso	Kadiolo	2015	any_ORS	0.202018456	0.096378324	0.344032421
Mali	Sikasso	Kadiolo	2016	any_ORS	0.227988538	0.064297485	0.462158765
Mali	Sikasso	Kadiolo	2017	any_ORS	0.241942213	0.074149443	0.500673606
Mali	Sikasso	Kadiolo	2018	any_ORS	0.238215789	0.115762399	0.393260035
Senegal	Louga	Linguère	2000	any_ORS	0.103038568	0.06776857	0.143347839
Senegal	Louga	Linguère	2001	any_ORS	0.150522709	0.096597542	0.213772099
Senegal	Louga	Linguère	2002	any_ORS	0.17289677	0.117734409	0.242692477
Senegal	Louga	Linguère	2003	any_ORS	0.171419733	0.113929773	0.235313062
Senegal	Louga	Linguère	2004	any_ORS	0.176114652	0.116736888	0.240629807
Senegal	Louga	Linguère	2005	any_ORS	0.170878674	0.12722086	0.225090435
Senegal	Louga	Linguère	2006	any_ORS	0.187600515	0.136434176	0.248644774
Senegal	Louga	Linguère	2007	any_ORS	0.198788682	0.144024235	0.257303555
Senegal	Louga	Linguère	2008	any_ORS	0.212079555	0.157782875	0.269959796
Senegal	Louga	Linguère	2009	any_ORS	0.211535714	0.161300997	0.270106395
Senegal	Louga	Linguère	2010	any_ORS	0.209988263	0.157067945	0.265469966
Senegal	Louga	Linguère	2011	any_ORS	0.179872992	0.137952626	0.222872451
Senegal	Louga	Linguère	2012	any_ORS	0.196987186	0.146045907	0.255992669
Senegal	Louga	Linguère	2013	any_ORS	0.198630323	0.154611563	0.250584038
Senegal	Louga	Linguère	2014	any_ORS	0.188585669	0.148545102	0.236692241
Senegal	Louga	Linguère	2015	any_ORS	0.224913012	0.17689307	0.277568217
Senegal	Louga	Linguère	2016	any_ORS	0.205995167	0.159680644	0.256133567
Senegal	Louga	Linguère	2017	any_ORS	0.235783575	0.190365966	0.289385673
Mali	Timbuktu	Goundam	2001	any_ORS	0.034655505	0.012437707	0.06853549
Mali	Timbuktu	Goundam	2002	any_ORS	0.0874834	0.017691454	0.217788991
Mali	Timbuktu	Goundam	2003	any_ORS	0.111418885	0.024661756	0.283417285
Mali	Timbuktu	Goundam	2004	any_ORS	0.126036996	0.028086941	0.33168965
Mali	Timbuktu	Goundam	2005	any_ORS	0.126664193	0.029627853	0.323091771
Mali	Timbuktu	Goundam	2006	any_ORS	0.10577949	0.042623814	0.206990494
Mali	Timbuktu	Goundam	2007	any_ORS	0.141833045	0.036093494	0.326374247
Mali	Timbuktu	Goundam	2008	any_ORS	0.156193985	0.035151232	0.386835006
Mali	Timbuktu	Goundam	2009	any_ORS	0.155630206	0.038781888	0.350754466
Mali	Timbuktu	Goundam	2010	any_ORS	0.132268645	0.090373847	0.184355255
Mali	Timbuktu	Goundam	2011	any_ORS	0.173099102	0.052312025	0.386185095
Mali	Timbuktu	Goundam	2012	any_ORS	0.214550631	0.071325682	0.433626855
Mali	Timbuktu	Goundam	2013	any_ORS	0.193607787	0.053671288	0.427067576
Mali	Timbuktu	Goundam	2014	any_ORS	0.1944134	0.056813563	0.419320393
Mali	Timbuktu	Goundam	2015	any_ORS	0.221606529	0.138327882	0.321998954
Mali	Timbuktu	Goundam	2016	any_ORS	0.201384253	0.060470137	0.430469023
Mali	Timbuktu	Goundam	2017	any_ORS	0.198569578	0.061339076	0.421958801
Mali	Timbuktu	Goundam	2018	any_ORS	0.196591865	0.128937403	0.280755871
Senegal	Matam	Matam	2000	any_ORS	0.115172051	0.070681278	0.167277662
Senegal	Matam	Matam	2001	any_ORS	0.15835845	0.097603922	0.225745654
Senegal	Matam	Matam	2002	any_ORS	0.181454708	0.116819477	0.258043583
Senegal	Matam	Matam	2003	any_ORS	0.1910863	0.128170664	0.259715864
Senegal	Matam	Matam	2004	any_ORS	0.216873481	0.151228875	0.290035405
Senegal	Matam	Matam	2005	any_ORS	0.25674721	0.202853544	0.316957393
Senegal	Matam	Matam	2006	any_ORS	0.230985556	0.167692704	0.302759238
Senegal	Matam	Matam	2007	any_ORS	0.232266608	0.171114653	0.300859879
Senegal	Matam	Matam	2008	any_ORS	0.241778281	0.181181187	0.312183102
Senegal	Matam	Matam	2009	any_ORS	0.24065974	0.178296322	0.313859528
Senegal	Matam	Matam	2010	any_ORS	0.241779843	0.179593693	0.313790865
Senegal	Matam	Matam	2011	any_ORS	0.227071085	0.18130353	0.284012978
Senegal	Matam	Matam	2012	any_ORS	0.219868723	0.162808579	0.286442277
Senegal	Matam	Matam	2013	any_ORS	0.218709495	0.166414575	0.27722107
Senegal	Matam	Matam	2014	any_ORS	0.215678024	0.164940593	0.276645213
Senegal	Matam	Matam	2015	any_ORS	0.207334775	0.156580698	0.26808425
Senegal	Matam	Matam	2016	any_ORS	0.216001618	0.162382832	0.276011123
Senegal	Matam	Matam	2017	any_ORS	0.280486756	0.221086634	0.343067158
Senegal	Saint-Louis	Podor	2000	any_ORS	0.108168737	0.072581166	0.154497948
Senegal	Saint-Louis	Podor	2001	any_ORS	0.153916872	0.103248749	0.215509836
Senegal	Saint-Louis	Podor	2002	any_ORS	0.17591608	0.12199208	0.23976238
Senegal	Saint-Louis	Podor	2003	any_ORS	0.180264613	0.128647363	0.240456958
Senegal	Saint-Louis	Podor	2004	any_ORS	0.192546611	0.138564593	0.253049985
Senegal	Saint-Louis	Podor	2005	any_ORS	0.207156384	0.156126289	0.261233032
Senegal	Saint-Louis	Podor	2006	any_ORS	0.206369862	0.151666907	0.26707875
Senegal	Saint-Louis	Podor	2007	any_ORS	0.217269843	0.16433344	0.280035951
Senegal	Saint-Louis	Podor	2008	any_ORS	0.233042859	0.17919245	0.293414223
Senegal	Saint-Louis	Podor	2009	any_ORS	0.233816365	0.177037741	0.295812754
Senegal	Saint-Louis	Podor	2010	any_ORS	0.236151694	0.180677196	0.295620243
Senegal	Saint-Louis	Podor	2011	any_ORS	0.226599862	0.182646767	0.277472355
Senegal	Saint-Louis	Podor	2012	any_ORS	0.220635898	0.167918926	0.28359425
Senegal	Saint-Louis	Podor	2013	any_ORS	0.210286536	0.163854723	0.261878444
Senegal	Saint-Louis	Podor	2014	any_ORS	0.213726938	0.16846317	0.265681902
Senegal	Saint-Louis	Podor	2015	any_ORS	0.260306177	0.208709934	0.321199354
Senegal	Saint-Louis	Podor	2016	any_ORS	0.21949581	0.170597624	0.274618635
Senegal	Saint-Louis	Podor	2017	any_ORS	0.267251716	0.213895215	0.325107147
Senegal	Sédhiou	Goudomp	2000	any_ORS	0.160788577	0.111457646	0.226925666
Senegal	Sédhiou	Goudomp	2001	any_ORS	0.179899507	0.114749147	0.253972941
Senegal	Sédhiou	Goudomp	2002	any_ORS	0.205938117	0.132464189	0.28377805
Senegal	Sédhiou	Goudomp	2003	any_ORS	0.191571592	0.12161419	0.269501236
Senegal	Sédhiou	Goudomp	2004	any_ORS	0.199264081	0.135928369	0.275904541
Senegal	Sédhiou	Goudomp	2005	any_ORS	0.208783365	0.157461628	0.270658792
Senegal	Sédhiou	Goudomp	2006	any_ORS	0.222293432	0.15555163	0.295048834
Senegal	Sédhiou	Goudomp	2007	any_ORS	0.239941972	0.172483839	0.317928014
Senegal	Sédhiou	Goudomp	2008	any_ORS	0.25991101	0.193607955	0.332714748
Senegal	Sédhiou	Goudomp	2009	any_ORS	0.270033483	0.200024502	0.34889753
Senegal	Sédhiou	Goudomp	2010	any_ORS	0.274278408	0.203078235	0.356785282
Senegal	Sédhiou	Goudomp	2011	any_ORS	0.247907932	0.199555063	0.303696843
Senegal	Sédhiou	Goudomp	2012	any_ORS	0.250657868	0.183963569	0.334575276
Senegal	Sédhiou	Goudomp	2013	any_ORS	0.231568446	0.17979129	0.293909542
Senegal	Sédhiou	Goudomp	2014	any_ORS	0.273375546	0.214120478	0.338454857
Senegal	Sédhiou	Goudomp	2015	any_ORS	0.284861643	0.228496807	0.350702934
Senegal	Sédhiou	Goudomp	2016	any_ORS	0.286332699	0.228718963	0.350782677
Senegal	Sédhiou	Goudomp	2017	any_ORS	0.271467645	0.212476672	0.333613397
Senegal	Tambacounda	Goudiry	2000	any_ORS	0.135600105	0.092837379	0.187565945
Senegal	Tambacounda	Goudiry	2001	any_ORS	0.167840378	0.110781392	0.236341446
Senegal	Tambacounda	Goudiry	2002	any_ORS	0.192005613	0.131667657	0.261216593
Senegal	Tambacounda	Goudiry	2003	any_ORS	0.180920423	0.127323061	0.24579369
Senegal	Tambacounda	Goudiry	2004	any_ORS	0.192019885	0.137685553	0.259057635
Senegal	Tambacounda	Goudiry	2005	any_ORS	0.181796753	0.137047409	0.23186157
Senegal	Tambacounda	Goudiry	2006	any_ORS	0.209256694	0.157766096	0.265333103
Senegal	Tambacounda	Goudiry	2007	any_ORS	0.222418739	0.168338107	0.281904138
Senegal	Tambacounda	Goudiry	2008	any_ORS	0.24183479	0.187008846	0.306089253
Senegal	Tambacounda	Goudiry	2009	any_ORS	0.241928968	0.183702321	0.302956274
Senegal	Tambacounda	Goudiry	2010	any_ORS	0.243767222	0.18781438	0.307072839
Senegal	Tambacounda	Goudiry	2011	any_ORS	0.230158932	0.181690401	0.286897485
Senegal	Tambacounda	Goudiry	2012	any_ORS	0.225494669	0.176075963	0.281929134
Senegal	Tambacounda	Goudiry	2013	any_ORS	0.209442531	0.162232956	0.263888291
Senegal	Tambacounda	Goudiry	2014	any_ORS	0.207865571	0.160574429	0.262486452
Senegal	Tambacounda	Goudiry	2015	any_ORS	0.240639441	0.192664064	0.291503572
Senegal	Tambacounda	Goudiry	2016	any_ORS	0.240946033	0.191150657	0.298557281
Senegal	Tambacounda	Goudiry	2017	any_ORS	0.250647034	0.199819546	0.304247844
Senegal	Thiè	Thiè	2000	any_ORS	0.108378654	0.071240662	0.153560685
Senegal	Thiè	Thiè	2001	any_ORS	0.156088424	0.096165491	0.229126536
Senegal	Thiè	Thiè	2002	any_ORS	0.18467884	0.117025679	0.273547157
Senegal	Thiè	Thiè	2003	any_ORS	0.183045274	0.113770377	0.26249812
Senegal	Thiè	Thiè	2004	any_ORS	0.196007057	0.125867315	0.275960017
Senegal	Thiè	Thiè	2005	any_ORS	0.208195605	0.1566308	0.263794306
Senegal	Thiè	Thiè	2006	any_ORS	0.212983036	0.142941672	0.294280544
Senegal	Thiè	Thiè	2007	any_ORS	0.230092789	0.163830293	0.307118218
Senegal	Thiè	Thiè	2008	any_ORS	0.249140251	0.177686481	0.333313781
Senegal	Thiè	Thiè	2009	any_ORS	0.249400489	0.182363339	0.331284347
Senegal	Thiè	Thiè	2010	any_ORS	0.247772941	0.176346563	0.325871257
Senegal	Thiè	Thiè	2011	any_ORS	0.22778492	0.177049672	0.284993348
Senegal	Thiè	Thiè	2012	any_ORS	0.237295005	0.16872497	0.321632331
Senegal	Thiè	Thiè	2013	any_ORS	0.246778718	0.186665327	0.309875357
Senegal	Thiè	Thiè	2014	any_ORS	0.21606218	0.164971694	0.273333487
Senegal	Thiè	Thiè	2015	any_ORS	0.258772957	0.20335687	0.316642035
Senegal	Thiè	Thiè	2016	any_ORS	0.242349023	0.18308541	0.306362992
Senegal	Thiè	Thiè	2017	any_ORS	0.267331864	0.205043739	0.335747394
Senegal	Ziguinchor	Oussouye	2000	any_ORS	0.214948112	0.146796121	0.295239868
Senegal	Ziguinchor	Oussouye	2001	any_ORS	0.221847328	0.146746895	0.314338543
Senegal	Ziguinchor	Oussouye	2002	any_ORS	0.240929205	0.156212819	0.335199573
Senegal	Ziguinchor	Oussouye	2003	any_ORS	0.223483423	0.147570881	0.306657525
Senegal	Ziguinchor	Oussouye	2004	any_ORS	0.233707068	0.15658596	0.321807491
Senegal	Ziguinchor	Oussouye	2005	any_ORS	0.251824123	0.179460902	0.33100687
Senegal	Ziguinchor	Oussouye	2006	any_ORS	0.262004561	0.185426684	0.349090647
Senegal	Ziguinchor	Oussouye	2007	any_ORS	0.282662483	0.210236325	0.364115847
Senegal	Ziguinchor	Oussouye	2008	any_ORS	0.304748535	0.221408554	0.407018739
Senegal	Ziguinchor	Oussouye	2009	any_ORS	0.308191163	0.223214445	0.400366679
Senegal	Ziguinchor	Oussouye	2010	any_ORS	0.311602707	0.226090612	0.403398442
Senegal	Ziguinchor	Oussouye	2011	any_ORS	0.306584675	0.230471892	0.387851781
Senegal	Ziguinchor	Oussouye	2012	any_ORS	0.293819762	0.214722944	0.382470549
Senegal	Ziguinchor	Oussouye	2013	any_ORS	0.27515807	0.202482641	0.36061145
Senegal	Ziguinchor	Oussouye	2014	any_ORS	0.323679001	0.247316387	0.402269534
Senegal	Ziguinchor	Oussouye	2015	any_ORS	0.303393327	0.227349664	0.385309268
Senegal	Ziguinchor	Oussouye	2016	any_ORS	0.294336918	0.222390916	0.378434094
Senegal	Ziguinchor	Oussouye	2017	any_ORS	0.324456547	0.244202665	0.40898868
Senegal	Dakar	Pikine	2000	any_ORS	0.137176529	0.078096852	0.214121176
Senegal	Dakar	Pikine	2001	any_ORS	0.179066215	0.105874255	0.272408617
Senegal	Dakar	Pikine	2002	any_ORS	0.210020302	0.126720724	0.314866267
Senegal	Dakar	Pikine	2003	any_ORS	0.205799446	0.124678599	0.309203867
Senegal	Dakar	Pikine	2004	any_ORS	0.230257145	0.146558039	0.327419241
Senegal	Dakar	Pikine	2005	any_ORS	0.272733054	0.198321761	0.353336062
Senegal	Dakar	Pikine	2006	any_ORS	0.240970696	0.16060753	0.329972725
Senegal	Dakar	Pikine	2007	any_ORS	0.248170801	0.1635604	0.347954036
Senegal	Dakar	Pikine	2008	any_ORS	0.266729495	0.182840592	0.366855976
Senegal	Dakar	Pikine	2009	any_ORS	0.265316912	0.18545021	0.361887378
Senegal	Dakar	Pikine	2010	any_ORS	0.26610156	0.18478242	0.35964839
Senegal	Dakar	Pikine	2011	any_ORS	0.253386845	0.187148708	0.326760711
Senegal	Dakar	Pikine	2012	any_ORS	0.249797081	0.165121623	0.350090411
Senegal	Dakar	Pikine	2013	any_ORS	0.249008862	0.173415838	0.331362132
Senegal	Dakar	Pikine	2014	any_ORS	0.22660899	0.154835809	0.309130742
Senegal	Dakar	Pikine	2015	any_ORS	0.32402496	0.247347669	0.410020789
Senegal	Dakar	Pikine	2016	any_ORS	0.281063415	0.198361309	0.372177057
Senegal	Dakar	Pikine	2017	any_ORS	0.310614488	0.215993598	0.420273719
Sierra Leone	Eastern	Kono	2000	any_ORS	0.549436077	0.461819501	0.635384658
Sierra Leone	Eastern	Kono	2001	any_ORS	0.555932715	0.39205042	0.708406105
Sierra Leone	Eastern	Kono	2002	any_ORS	0.558271594	0.367122531	0.722458471
Sierra Leone	Eastern	Kono	2003	any_ORS	0.564954879	0.379424588	0.725908972
Sierra Leone	Eastern	Kono	2004	any_ORS	0.564931997	0.40444563	0.707494498
Sierra Leone	Eastern	Kono	2005	any_ORS	0.563516677	0.479279471	0.646079869
Sierra Leone	Eastern	Kono	2006	any_ORS	0.551988963	0.40646082	0.688797056
Sierra Leone	Eastern	Kono	2007	any_ORS	0.53640453	0.380535003	0.672014003
Sierra Leone	Eastern	Kono	2008	any_ORS	0.534788922	0.444471058	0.625314281
Sierra Leone	Eastern	Kono	2009	any_ORS	0.640147342	0.495873206	0.759098472
Sierra Leone	Eastern	Kono	2010	any_ORS	0.732203777	0.662279015	0.795433989
Sierra Leone	Eastern	Kono	2011	any_ORS	0.773194664	0.66580872	0.867059935
Sierra Leone	Eastern	Kono	2012	any_ORS	0.821488274	0.717165961	0.896556493
Sierra Leone	Eastern	Kono	2013	any_ORS	0.879771072	0.844566564	0.908908181
Sierra Leone	Eastern	Kono	2014	any_ORS	0.84719375	0.751201395	0.916020796
Sierra Leone	Eastern	Kono	2015	any_ORS	0.82301739	0.698089691	0.909385377
Sierra Leone	Eastern	Kono	2016	any_ORS	0.795893281	0.668809267	0.888200944
Sierra Leone	Eastern	Kono	2017	any_ORS	0.775811394	0.696553797	0.840305474
Mali	Gao	Gao	2001	any_ORS	0.144728639	0.072023586	0.247635154
Mali	Gao	Gao	2002	any_ORS	0.166150684	0.040614525	0.408726239
Mali	Gao	Gao	2003	any_ORS	0.169772863	0.032951902	0.414077259
Mali	Gao	Gao	2004	any_ORS	0.161633683	0.028602542	0.405540061
Mali	Gao	Gao	2005	any_ORS	0.148951139	0.031877492	0.37052756
Mali	Gao	Gao	2006	any_ORS	0.102572986	0.038345575	0.196305549
Mali	Gao	Gao	2007	any_ORS	0.146645541	0.028908718	0.380657078
Mali	Gao	Gao	2008	any_ORS	0.153697841	0.029087086	0.375874212
Mali	Gao	Gao	2009	any_ORS	0.138809796	0.029005615	0.344180988
Mali	Gao	Gao	2010	any_ORS	0.095204094	0.055842383	0.147006572
Mali	Gao	Gao	2011	any_ORS	0.14918935	0.031250713	0.358048899
Mali	Gao	Gao	2012	any_ORS	0.17813862	0.042175951	0.40713257
Mali	Gao	Gao	2013	any_ORS	0.200934436	0.049530493	0.45903121
Mali	Gao	Gao	2014	any_ORS	0.224703334	0.063118914	0.502335792
Mali	Gao	Gao	2015	any_ORS	0.298186556	0.197350698	0.41717814
Mali	Gao	Gao	2016	any_ORS	0.236447455	0.068380391	0.488161088
Mali	Gao	Gao	2017	any_ORS	0.246146488	0.071503534	0.517410417
Mali	Gao	Gao	2018	any_ORS	0.350678965	0.242610332	0.470905875
Senegal	Diourbel	Mbacké	2000	any_ORS	0.095217805	0.062156808	0.139646057
Senegal	Diourbel	Mbacké	2001	any_ORS	0.138849842	0.077803126	0.210988267
Senegal	Diourbel	Mbacké	2002	any_ORS	0.164187008	0.099993755	0.245349302
Senegal	Diourbel	Mbacké	2003	any_ORS	0.164558963	0.099016419	0.241695348
Senegal	Diourbel	Mbacké	2004	any_ORS	0.17463093	0.109114137	0.253669744
Senegal	Diourbel	Mbacké	2005	any_ORS	0.165966616	0.11676914	0.219338715
Senegal	Diourbel	Mbacké	2006	any_ORS	0.190950093	0.124327983	0.265120077
Senegal	Diourbel	Mbacké	2007	any_ORS	0.206054279	0.142973536	0.281515389
Senegal	Diourbel	Mbacké	2008	any_ORS	0.219664088	0.152658387	0.293961595
Senegal	Diourbel	Mbacké	2009	any_ORS	0.218755315	0.152173839	0.295443043
Senegal	Diourbel	Mbacké	2010	any_ORS	0.208779394	0.142682029	0.281931631
Senegal	Diourbel	Mbacké	2011	any_ORS	0.157518246	0.116296295	0.203883173
Senegal	Diourbel	Mbacké	2012	any_ORS	0.201122713	0.137107519	0.276548848
Senegal	Diourbel	Mbacké	2013	any_ORS	0.21605121	0.161079488	0.278551747
Senegal	Diourbel	Mbacké	2014	any_ORS	0.194841213	0.145133995	0.249131267
Senegal	Diourbel	Mbacké	2015	any_ORS	0.233994323	0.182033706	0.292548987
Senegal	Diourbel	Mbacké	2016	any_ORS	0.206638985	0.150821869	0.268696981
Senegal	Diourbel	Mbacké	2017	any_ORS	0.219731029	0.166699291	0.282019261
Sierra Leone	Northern	Koinadugu	2000	any_ORS	0.382456482	0.290010475	0.482664716
Sierra Leone	Northern	Koinadugu	2001	any_ORS	0.429539976	0.289657577	0.582653781
Sierra Leone	Northern	Koinadugu	2002	any_ORS	0.456785941	0.295671129	0.624847631
Sierra Leone	Northern	Koinadugu	2003	any_ORS	0.479056719	0.311152646	0.639127959
Sierra Leone	Northern	Koinadugu	2004	any_ORS	0.4901262	0.346039992	0.637333852
Sierra Leone	Northern	Koinadugu	2005	any_ORS	0.483904607	0.399160745	0.573567028
Sierra Leone	Northern	Koinadugu	2006	any_ORS	0.519390836	0.373582887	0.653100482
Sierra Leone	Northern	Koinadugu	2007	any_ORS	0.549836698	0.404116129	0.681382981
Sierra Leone	Northern	Koinadugu	2008	any_ORS	0.588194742	0.484121319	0.688439653
Sierra Leone	Northern	Koinadugu	2009	any_ORS	0.682043998	0.568007421	0.785725199
Sierra Leone	Northern	Koinadugu	2010	any_ORS	0.757485831	0.676093955	0.821603273
Sierra Leone	Northern	Koinadugu	2011	any_ORS	0.750712605	0.62916996	0.844068485
Sierra Leone	Northern	Koinadugu	2012	any_ORS	0.749456879	0.634495515	0.840640354
Sierra Leone	Northern	Koinadugu	2013	any_ORS	0.763479439	0.709841218	0.812654214
Sierra Leone	Northern	Koinadugu	2014	any_ORS	0.749804411	0.630551804	0.845321754
Sierra Leone	Northern	Koinadugu	2015	any_ORS	0.738736414	0.613067976	0.841532059
Sierra Leone	Northern	Koinadugu	2016	any_ORS	0.733967225	0.611788047	0.836522424
Sierra Leone	Northern	Koinadugu	2017	any_ORS	0.74187897	0.669534838	0.800465719
Mali	Kayes	Kayes	2001	any_ORS	0.242045967	0.155920913	0.33365909
Mali	Kayes	Kayes	2002	any_ORS	0.197334517	0.050931119	0.423318973
Mali	Kayes	Kayes	2003	any_ORS	0.178800983	0.041586118	0.411093842
Mali	Kayes	Kayes	2004	any_ORS	0.173298531	0.038582417	0.404873647
Mali	Kayes	Kayes	2005	any_ORS	0.166277763	0.046613126	0.400492605
Mali	Kayes	Kayes	2006	any_ORS	0.132039297	0.082166865	0.197842025
Mali	Kayes	Kayes	2007	any_ORS	0.1649585	0.037296093	0.403004108
Mali	Kayes	Kayes	2008	any_ORS	0.157327242	0.032910164	0.355280014
Mali	Kayes	Kayes	2009	any_ORS	0.147650013	0.034412454	0.368247339
Mali	Kayes	Kayes	2010	any_ORS	0.087006939	0.047405213	0.144000117
Mali	Kayes	Kayes	2011	any_ORS	0.19427001	0.057253232	0.404489569
Mali	Kayes	Kayes	2012	any_ORS	0.384378035	0.254293638	0.535641038
Mali	Kayes	Kayes	2013	any_ORS	0.245345028	0.072894117	0.50652028
Mali	Kayes	Kayes	2014	any_ORS	0.201667144	0.054770845	0.444330826
Mali	Kayes	Kayes	2015	any_ORS	0.16356284	0.111658402	0.22042458
Mali	Kayes	Kayes	2016	any_ORS	0.189979221	0.058062383	0.421430306
Mali	Kayes	Kayes	2017	any_ORS	0.196049344	0.054986974	0.416963619
Mali	Kayes	Kayes	2018	any_ORS	0.170910633	0.089894716	0.276130795
Senegal	Fatick	Gossas	2000	any_ORS	0.111099155	0.073666718	0.160029356
Senegal	Fatick	Gossas	2001	any_ORS	0.150868264	0.090567959	0.230137585
Senegal	Fatick	Gossas	2002	any_ORS	0.176807756	0.109052097	0.258655086
Senegal	Fatick	Gossas	2003	any_ORS	0.171903397	0.104020871	0.248378121
Senegal	Fatick	Gossas	2004	any_ORS	0.181070024	0.118858513	0.251113673
Senegal	Fatick	Gossas	2005	any_ORS	0.171284493	0.123455777	0.225567133
Senegal	Fatick	Gossas	2006	any_ORS	0.199633627	0.132732168	0.279063785
Senegal	Fatick	Gossas	2007	any_ORS	0.214633462	0.153430668	0.286702886
Senegal	Fatick	Gossas	2008	any_ORS	0.230031661	0.16451489	0.306623773
Senegal	Fatick	Gossas	2009	any_ORS	0.228473774	0.159251959	0.307262842
Senegal	Fatick	Gossas	2010	any_ORS	0.219911606	0.155836143	0.293078901
Senegal	Fatick	Gossas	2011	any_ORS	0.165054209	0.125028546	0.214433741
Senegal	Fatick	Gossas	2012	any_ORS	0.208891114	0.148965513	0.276480087
Senegal	Fatick	Gossas	2013	any_ORS	0.218223544	0.165883254	0.275975706
Senegal	Fatick	Gossas	2014	any_ORS	0.208199356	0.160382086	0.26394101
Senegal	Fatick	Gossas	2015	any_ORS	0.246669057	0.193439197	0.302356089
Senegal	Fatick	Gossas	2016	any_ORS	0.232636043	0.179099614	0.295213643
Senegal	Fatick	Gossas	2017	any_ORS	0.238991075	0.183101498	0.300524917
Sierra Leone	Southern	Moyamba	2000	any_ORS	0.555309853	0.45818413	0.644219136
Sierra Leone	Southern	Moyamba	2001	any_ORS	0.562677585	0.407677488	0.712589098
Sierra Leone	Southern	Moyamba	2002	any_ORS	0.566883989	0.40085365	0.722573682
Sierra Leone	Southern	Moyamba	2003	any_ORS	0.576992343	0.407857021	0.736965131
Sierra Leone	Southern	Moyamba	2004	any_ORS	0.575036548	0.420064067	0.720156218
Sierra Leone	Southern	Moyamba	2005	any_ORS	0.562844579	0.460578587	0.654712019
Sierra Leone	Southern	Moyamba	2006	any_ORS	0.618699093	0.469684706	0.756068085
Sierra Leone	Southern	Moyamba	2007	any_ORS	0.666423659	0.530297597	0.785240112
Sierra Leone	Southern	Moyamba	2008	any_ORS	0.717090552	0.636605328	0.792095119
Sierra Leone	Southern	Moyamba	2009	any_ORS	0.733772084	0.625415398	0.827601283
Sierra Leone	Southern	Moyamba	2010	any_ORS	0.756342068	0.690939488	0.814766573
Sierra Leone	Southern	Moyamba	2011	any_ORS	0.785463665	0.673886006	0.871021845
Sierra Leone	Southern	Moyamba	2012	any_ORS	0.821305063	0.726983412	0.891500989
Sierra Leone	Southern	Moyamba	2013	any_ORS	0.864226961	0.825960614	0.898973602
Sierra Leone	Southern	Moyamba	2014	any_ORS	0.834784991	0.7350846	0.902873749
Sierra Leone	Southern	Moyamba	2015	any_ORS	0.807941991	0.687346722	0.892594002
Sierra Leone	Southern	Moyamba	2016	any_ORS	0.793222611	0.670512506	0.883389162
Sierra Leone	Southern	Moyamba	2017	any_ORS	0.798281914	0.721248159	0.859491215
Mali	Kidal	Tessalit	2001	any_ORS	0.081071988	0.026914295	0.166710521
Mali	Kidal	Tessalit	2002	any_ORS	0.103662291	0.030054784	0.2373027
Mali	Kidal	Tessalit	2003	any_ORS	0.107061929	0.028582854	0.249441799
Mali	Kidal	Tessalit	2004	any_ORS	0.110990751	0.028239079	0.270495227
Mali	Kidal	Tessalit	2005	any_ORS	0.112535128	0.027652078	0.261704143
Mali	Kidal	Tessalit	2006	any_ORS	0.105949852	0.025052962	0.252274182
Mali	Kidal	Tessalit	2007	any_ORS	0.110188163	0.023331954	0.266184065
Mali	Kidal	Tessalit	2008	any_ORS	0.109202425	0.025318465	0.254423683
Mali	Kidal	Tessalit	2009	any_ORS	0.093913299	0.02456899	0.220729483
Mali	Kidal	Tessalit	2010	any_ORS	0.068045077	0.029154836	0.126140217
Mali	Kidal	Tessalit	2011	any_ORS	0.105586497	0.025705449	0.25278074
Mali	Kidal	Tessalit	2012	any_ORS	0.125100548	0.034428944	0.273786569
Mali	Kidal	Tessalit	2013	any_ORS	0.135639639	0.040522264	0.301741123
Mali	Kidal	Tessalit	2014	any_ORS	0.145251121	0.040380174	0.314394519
Mali	Kidal	Tessalit	2015	any_ORS	0.159749599	0.055095849	0.337440056
Mali	Kidal	Tessalit	2016	any_ORS	0.146593198	0.042750723	0.324403066
Mali	Kidal	Tessalit	2017	any_ORS	0.146300456	0.043817261	0.319500688
Mali	Kidal	Tessalit	2018	any_ORS	0.151596763	0.050788922	0.315996351
Senegal	Kaffrine	Koungheul	2000	any_ORS	0.136654331	0.089312757	0.198612144
Senegal	Kaffrine	Koungheul	2001	any_ORS	0.169846906	0.108665873	0.247793671
Senegal	Kaffrine	Koungheul	2002	any_ORS	0.194744903	0.128088652	0.270527344
Senegal	Kaffrine	Koungheul	2003	any_ORS	0.18462939	0.11965601	0.258925561
Senegal	Kaffrine	Koungheul	2004	any_ORS	0.18836012	0.124625408	0.260115889
Senegal	Kaffrine	Koungheul	2005	any_ORS	0.156726898	0.109477733	0.207210619
Senegal	Kaffrine	Koungheul	2006	any_ORS	0.20796154	0.148818395	0.279507315
Senegal	Kaffrine	Koungheul	2007	any_ORS	0.227764257	0.166594476	0.302661237
Senegal	Kaffrine	Koungheul	2008	any_ORS	0.242820565	0.177854466	0.318027174
Senegal	Kaffrine	Koungheul	2009	any_ORS	0.239474728	0.176584705	0.316391564
Senegal	Kaffrine	Koungheul	2010	any_ORS	0.242891118	0.176912656	0.317860886
Senegal	Kaffrine	Koungheul	2011	any_ORS	0.243912339	0.188888863	0.306438516
Senegal	Kaffrine	Koungheul	2012	any_ORS	0.229361665	0.169376933	0.299542117
Senegal	Kaffrine	Koungheul	2013	any_ORS	0.209058662	0.158101032	0.271909582
Senegal	Kaffrine	Koungheul	2014	any_ORS	0.211278693	0.161559859	0.266674532
Senegal	Kaffrine	Koungheul	2015	any_ORS	0.243531528	0.189796308	0.304432606
Senegal	Kaffrine	Koungheul	2016	any_ORS	0.289210787	0.227340882	0.363298934
Senegal	Kaffrine	Koungheul	2017	any_ORS	0.250203309	0.194768441	0.31322614
Mali	Koulikoro	Kangaba	2001	any_ORS	0.085586093	0.043956762	0.148051536
Mali	Koulikoro	Kangaba	2002	any_ORS	0.139851475	0.027156378	0.354998421
Mali	Koulikoro	Kangaba	2003	any_ORS	0.164098837	0.030663641	0.407897061
Mali	Koulikoro	Kangaba	2004	any_ORS	0.181137554	0.04194015	0.428481724
Mali	Koulikoro	Kangaba	2005	any_ORS	0.209080058	0.049501998	0.473593361
Mali	Koulikoro	Kangaba	2006	any_ORS	0.253747644	0.142093975	0.392486321
Mali	Koulikoro	Kangaba	2007	any_ORS	0.213254091	0.057189423	0.479868331
Mali	Koulikoro	Kangaba	2008	any_ORS	0.196882167	0.036994573	0.446805689
Mali	Koulikoro	Kangaba	2009	any_ORS	0.193312819	0.041502463	0.43201691
Mali	Koulikoro	Kangaba	2010	any_ORS	0.164248609	0.111003401	0.230426092
Mali	Koulikoro	Kangaba	2011	any_ORS	0.236183916	0.060476037	0.491858677
Mali	Koulikoro	Kangaba	2012	any_ORS	0.406722761	0.254527228	0.566698652
Mali	Koulikoro	Kangaba	2013	any_ORS	0.273881707	0.08098389	0.542524177
Mali	Koulikoro	Kangaba	2014	any_ORS	0.24660422	0.061618331	0.508492879
Mali	Koulikoro	Kangaba	2015	any_ORS	0.249161959	0.128121772	0.404088446
Mali	Koulikoro	Kangaba	2016	any_ORS	0.229848123	0.065915308	0.49855641
Mali	Koulikoro	Kangaba	2017	any_ORS	0.232742796	0.068654714	0.494964733
Mali	Koulikoro	Kangaba	2018	any_ORS	0.235618404	0.122622436	0.37990694
Senegal	Kaolack	Nioro du Rip	2000	any_ORS	0.149824606	0.101732667	0.207834321
Senegal	Kaolack	Nioro du Rip	2001	any_ORS	0.179780184	0.113953436	0.260221313
Senegal	Kaolack	Nioro du Rip	2002	any_ORS	0.201210049	0.124285863	0.282390697
Senegal	Kaolack	Nioro du Rip	2003	any_ORS	0.198606996	0.130829833	0.277079651
Senegal	Kaolack	Nioro du Rip	2004	any_ORS	0.203934019	0.139033732	0.273191445
Senegal	Kaolack	Nioro du Rip	2005	any_ORS	0.191576554	0.143725625	0.24395759
Senegal	Kaolack	Nioro du Rip	2006	any_ORS	0.226556203	0.158638926	0.298216681
Senegal	Kaolack	Nioro du Rip	2007	any_ORS	0.244310877	0.177886863	0.323712535
Senegal	Kaolack	Nioro du Rip	2008	any_ORS	0.257311361	0.190447512	0.330553486
Senegal	Kaolack	Nioro du Rip	2009	any_ORS	0.256616175	0.187881362	0.340737544
Senegal	Kaolack	Nioro du Rip	2010	any_ORS	0.253342601	0.187015478	0.330525923
Senegal	Kaolack	Nioro du Rip	2011	any_ORS	0.218997226	0.172011322	0.271250472
Senegal	Kaolack	Nioro du Rip	2012	any_ORS	0.246173015	0.179392562	0.317411058
Senegal	Kaolack	Nioro du Rip	2013	any_ORS	0.257241678	0.201340852	0.321893783
Senegal	Kaolack	Nioro du Rip	2014	any_ORS	0.284305151	0.224257779	0.349403303
Senegal	Kaolack	Nioro du Rip	2015	any_ORS	0.265191486	0.208781691	0.324264618
Senegal	Kaolack	Nioro du Rip	2016	any_ORS	0.278356757	0.220802878	0.343135793
Senegal	Kaolack	Nioro du Rip	2017	any_ORS	0.257781337	0.201183747	0.315667648
Mali	Mopti	Djenné	2001	any_ORS	0.056813633	0.022772528	0.109612773
Mali	Mopti	Djenné	2002	any_ORS	0.116339402	0.023678352	0.339235987
Mali	Mopti	Djenné	2003	any_ORS	0.137888275	0.025698557	0.36361963
Mali	Mopti	Djenné	2004	any_ORS	0.142657091	0.027183381	0.372783629
Mali	Mopti	Djenné	2005	any_ORS	0.139225253	0.028080199	0.375941597
Mali	Mopti	Djenné	2006	any_ORS	0.096765811	0.042795113	0.167125305
Mali	Mopti	Djenné	2007	any_ORS	0.151736866	0.025454137	0.376158901
Mali	Mopti	Djenné	2008	any_ORS	0.159656126	0.029012731	0.398992921
Mali	Mopti	Djenné	2009	any_ORS	0.150555714	0.027020282	0.382017671
Mali	Mopti	Djenné	2010	any_ORS	0.105822201	0.057669373	0.166192806
Mali	Mopti	Djenné	2011	any_ORS	0.150875531	0.030119083	0.364704067
Mali	Mopti	Djenné	2012	any_ORS	0.172243904	0.095490053	0.279679051
Mali	Mopti	Djenné	2013	any_ORS	0.183298529	0.045712563	0.428771038
Mali	Mopti	Djenné	2014	any_ORS	0.191990838	0.043835107	0.429147711
Mali	Mopti	Djenné	2015	any_ORS	0.179618938	0.106502596	0.27844991
Mali	Mopti	Djenné	2016	any_ORS	0.187216878	0.047615484	0.409684533
Mali	Mopti	Djenné	2017	any_ORS	0.202084518	0.054223075	0.468518375
Mali	Mopti	Djenné	2018	any_ORS	0.184502868	0.10124851	0.297819467
Senegal	Kédougou	Saraya	2000	any_ORS	0.146108441	0.092750072	0.211127481
Senegal	Kédougou	Saraya	2001	any_ORS	0.176819177	0.115144532	0.251292336
Senegal	Kédougou	Saraya	2002	any_ORS	0.20399216	0.133854538	0.285040221
Senegal	Kédougou	Saraya	2003	any_ORS	0.198149231	0.136192634	0.263383812
Senegal	Kédougou	Saraya	2004	any_ORS	0.209412592	0.148001994	0.281331658
Senegal	Kédougou	Saraya	2005	any_ORS	0.20745444	0.15099428	0.27495448
Senegal	Kédougou	Saraya	2006	any_ORS	0.228193633	0.167420316	0.295102698
Senegal	Kédougou	Saraya	2007	any_ORS	0.243516473	0.181164572	0.312482004
Senegal	Kédougou	Saraya	2008	any_ORS	0.266417573	0.200154918	0.338503185
Senegal	Kédougou	Saraya	2009	any_ORS	0.263936566	0.200604428	0.342270725
Senegal	Kédougou	Saraya	2010	any_ORS	0.271337488	0.208295728	0.347107818
Senegal	Kédougou	Saraya	2011	any_ORS	0.244646953	0.189510841	0.306660906
Senegal	Kédougou	Saraya	2012	any_ORS	0.246039522	0.189008469	0.314692555
Senegal	Kédougou	Saraya	2013	any_ORS	0.229684387	0.17463864	0.287829876
Senegal	Kédougou	Saraya	2014	any_ORS	0.254722893	0.194744395	0.314132697
Senegal	Kédougou	Saraya	2015	any_ORS	0.296567207	0.235821386	0.362148853
Senegal	Kédougou	Saraya	2016	any_ORS	0.278666781	0.222374829	0.346370045
Senegal	Kédougou	Saraya	2017	any_ORS	0.265311569	0.207235794	0.331607922
Mali	Ségou	Macina	2001	any_ORS	0.106813	0.053665839	0.1827839
Mali	Ségou	Macina	2002	any_ORS	0.141778054	0.029605775	0.358712851
Mali	Ségou	Macina	2003	any_ORS	0.149660646	0.027513164	0.390663898
Mali	Ségou	Macina	2004	any_ORS	0.151579771	0.031247122	0.388948123
Mali	Ségou	Macina	2005	any_ORS	0.145636997	0.028681264	0.39108122
Mali	Ségou	Macina	2006	any_ORS	0.094694922	0.046785389	0.166898377
Mali	Ségou	Macina	2007	any_ORS	0.148082718	0.027936004	0.35183716
Mali	Ségou	Macina	2008	any_ORS	0.160974445	0.029337348	0.396231215
Mali	Ségou	Macina	2009	any_ORS	0.153070487	0.03294043	0.374823495
Mali	Ségou	Macina	2010	any_ORS	0.114826711	0.068277004	0.174591175
Mali	Ségou	Macina	2011	any_ORS	0.176515601	0.039511749	0.404308392
Mali	Ségou	Macina	2012	any_ORS	0.252935639	0.143498724	0.383323749
Mali	Ségou	Macina	2013	any_ORS	0.202930409	0.051314796	0.452403612
Mali	Ségou	Macina	2014	any_ORS	0.179171049	0.048804289	0.42351399
Mali	Ségou	Macina	2015	any_ORS	0.130039134	0.078844607	0.196944745
Mali	Ségou	Macina	2016	any_ORS	0.167395375	0.041135399	0.402042083
Mali	Ségou	Macina	2017	any_ORS	0.195853845	0.050828743	0.437176137
Mali	Ségou	Macina	2018	any_ORS	0.2080871	0.118963446	0.320216445
Senegal	Kolda	Vélingara	2000	any_ORS	0.142082085	0.091810598	0.202127043
Senegal	Kolda	Vélingara	2001	any_ORS	0.177963671	0.114096209	0.253001661
Senegal	Kolda	Vélingara	2002	any_ORS	0.206023803	0.13226712	0.29099242
Senegal	Kolda	Vélingara	2003	any_ORS	0.203165229	0.137643686	0.27889523
Senegal	Kolda	Vélingara	2004	any_ORS	0.210215474	0.145047943	0.286744354
Senegal	Kolda	Vélingara	2005	any_ORS	0.19147273	0.138177974	0.25275751
Senegal	Kolda	Vélingara	2006	any_ORS	0.226927699	0.160254356	0.300656205
Senegal	Kolda	Vélingara	2007	any_ORS	0.244104534	0.183000539	0.316356863
Senegal	Kolda	Vélingara	2008	any_ORS	0.261239286	0.192065215	0.336679765
Senegal	Kolda	Vélingara	2009	any_ORS	0.261995337	0.201261375	0.339691005
Senegal	Kolda	Vélingara	2010	any_ORS	0.261919575	0.194843922	0.330647806
Senegal	Kolda	Vélingara	2011	any_ORS	0.244842134	0.196507543	0.298383156
Senegal	Kolda	Vélingara	2012	any_ORS	0.242753353	0.184184823	0.314821313
Senegal	Kolda	Vélingara	2013	any_ORS	0.231951427	0.17920463	0.291941894
Senegal	Kolda	Vélingara	2014	any_ORS	0.246282527	0.191642794	0.304217942
Senegal	Kolda	Vélingara	2015	any_ORS	0.290285839	0.230198188	0.355104441
Senegal	Kolda	Vélingara	2016	any_ORS	0.272691306	0.213918679	0.339073477
Senegal	Kolda	Vélingara	2017	any_ORS	0.262855395	0.203563498	0.323594684
Mali	Sikasso	Kolondiéba	2001	any_ORS	0.189848834	0.118539525	0.287020036
Mali	Sikasso	Kolondiéba	2002	any_ORS	0.167829415	0.039719551	0.403251337
Mali	Sikasso	Kolondiéba	2003	any_ORS	0.156526593	0.03408032	0.397520572
Mali	Sikasso	Kolondiéba	2004	any_ORS	0.15663225	0.030548622	0.388254573
Mali	Sikasso	Kolondiéba	2005	any_ORS	0.144891687	0.029333656	0.346920086
Mali	Sikasso	Kolondiéba	2006	any_ORS	0.113836668	0.055799739	0.194713457
Mali	Sikasso	Kolondiéba	2007	any_ORS	0.152822173	0.034953678	0.357733857
Mali	Sikasso	Kolondiéba	2008	any_ORS	0.161966225	0.035165585	0.384564244
Mali	Sikasso	Kolondiéba	2009	any_ORS	0.158892424	0.031943757	0.374927128
Mali	Sikasso	Kolondiéba	2010	any_ORS	0.122523262	0.072249377	0.18206632
Mali	Sikasso	Kolondiéba	2011	any_ORS	0.202710129	0.051393542	0.43767241
Mali	Sikasso	Kolondiéba	2012	any_ORS	0.369402823	0.23240343	0.533049657
Mali	Sikasso	Kolondiéba	2013	any_ORS	0.251061626	0.06934476	0.521386524
Mali	Sikasso	Kolondiéba	2014	any_ORS	0.228302331	0.059657078	0.50463962
Mali	Sikasso	Kolondiéba	2015	any_ORS	0.208137991	0.113197437	0.334299311
Mali	Sikasso	Kolondiéba	2016	any_ORS	0.227809055	0.065147027	0.480108268
Mali	Sikasso	Kolondiéba	2017	any_ORS	0.251997368	0.073300252	0.499818867
Mali	Sikasso	Kolondiéba	2018	any_ORS	0.272547072	0.157600669	0.419167649
Senegal	Louga	Louga	2000	any_ORS	0.112601031	0.074347041	0.15873039
Senegal	Louga	Louga	2001	any_ORS	0.169364434	0.108065348	0.241756295
Senegal	Louga	Louga	2002	any_ORS	0.191769423	0.12400274	0.266274817
Senegal	Louga	Louga	2003	any_ORS	0.19998006	0.134917733	0.271296664
Senegal	Louga	Louga	2004	any_ORS	0.208206294	0.141777223	0.290525973
Senegal	Louga	Louga	2005	any_ORS	0.201605999	0.151842405	0.254170282
Senegal	Louga	Louga	2006	any_ORS	0.217728652	0.15577848	0.287237088
Senegal	Louga	Louga	2007	any_ORS	0.234996226	0.171206017	0.309849519
Senegal	Louga	Louga	2008	any_ORS	0.249059075	0.187813148	0.326253522
Senegal	Louga	Louga	2009	any_ORS	0.2469741	0.183642858	0.31681337
Senegal	Louga	Louga	2010	any_ORS	0.242260572	0.179794227	0.319238832
Senegal	Louga	Louga	2011	any_ORS	0.231354822	0.183219251	0.283380063
Senegal	Louga	Louga	2012	any_ORS	0.239492187	0.177041393	0.310258388
Senegal	Louga	Louga	2013	any_ORS	0.258583679	0.202396657	0.317964706
Senegal	Louga	Louga	2014	any_ORS	0.24242203	0.193221603	0.29645403
Senegal	Louga	Louga	2015	any_ORS	0.280678323	0.219462864	0.341225577
Senegal	Louga	Louga	2016	any_ORS	0.238111941	0.182189466	0.296733434
Senegal	Louga	Louga	2017	any_ORS	0.254314716	0.199252985	0.310978307
Mali	Timbuktu	Gourma-Rharous	2001	any_ORS	0.057296552	0.024229723	0.109400577
Mali	Timbuktu	Gourma-Rharous	2002	any_ORS	0.103797023	0.028363201	0.237192099
Mali	Timbuktu	Gourma-Rharous	2003	any_ORS	0.125972628	0.029922087	0.303910269
Mali	Timbuktu	Gourma-Rharous	2004	any_ORS	0.131256916	0.036422935	0.304871263
Mali	Timbuktu	Gourma-Rharous	2005	any_ORS	0.131618301	0.036378397	0.292362295
Mali	Timbuktu	Gourma-Rharous	2006	any_ORS	0.113968609	0.042460156	0.217840665
Mali	Timbuktu	Gourma-Rharous	2007	any_ORS	0.143433134	0.039833535	0.323282395
Mali	Timbuktu	Gourma-Rharous	2008	any_ORS	0.148567083	0.046246287	0.324647441
Mali	Timbuktu	Gourma-Rharous	2009	any_ORS	0.131703315	0.041453527	0.289803505
Mali	Timbuktu	Gourma-Rharous	2010	any_ORS	0.088376098	0.054087645	0.130111547
Mali	Timbuktu	Gourma-Rharous	2011	any_ORS	0.143788151	0.042785482	0.307720146
Mali	Timbuktu	Gourma-Rharous	2012	any_ORS	0.183438238	0.057944149	0.368077071
Mali	Timbuktu	Gourma-Rharous	2013	any_ORS	0.186261468	0.067162245	0.37999941
Mali	Timbuktu	Gourma-Rharous	2014	any_ORS	0.198275355	0.068001368	0.395613405
Mali	Timbuktu	Gourma-Rharous	2015	any_ORS	0.237393884	0.140490348	0.353414669
Mali	Timbuktu	Gourma-Rharous	2016	any_ORS	0.208058215	0.075133326	0.415132662
Mali	Timbuktu	Gourma-Rharous	2017	any_ORS	0.225539167	0.080780634	0.424423528
Mali	Timbuktu	Gourma-Rharous	2018	any_ORS	0.290373009	0.177613682	0.427713563
Senegal	Matam	Ranérou Ferlo	2000	any_ORS	0.113730307	0.075497593	0.162624649
Senegal	Matam	Ranérou Ferlo	2001	any_ORS	0.151100401	0.09716592	0.214340761
Senegal	Matam	Ranérou Ferlo	2002	any_ORS	0.172714481	0.113229499	0.240756677
Senegal	Matam	Ranérou Ferlo	2003	any_ORS	0.16120309	0.111216686	0.220555132
Senegal	Matam	Ranérou Ferlo	2004	any_ORS	0.173120353	0.118206879	0.23287143
Senegal	Matam	Ranérou Ferlo	2005	any_ORS	0.183686568	0.130680966	0.239216303
Senegal	Matam	Ranérou Ferlo	2006	any_ORS	0.190495426	0.138814522	0.244350244
Senegal	Matam	Ranérou Ferlo	2007	any_ORS	0.201596669	0.15130632	0.259517466
Senegal	Matam	Ranérou Ferlo	2008	any_ORS	0.216994878	0.164789672	0.276230596
Senegal	Matam	Ranérou Ferlo	2009	any_ORS	0.221460714	0.166975548	0.285841547
Senegal	Matam	Ranérou Ferlo	2010	any_ORS	0.223667845	0.170377662	0.282832849
Senegal	Matam	Ranérou Ferlo	2011	any_ORS	0.206181528	0.162861809	0.257714891
Senegal	Matam	Ranérou Ferlo	2012	any_ORS	0.202320698	0.155187353	0.261152522
Senegal	Matam	Ranérou Ferlo	2013	any_ORS	0.190153397	0.14603861	0.239558228
Senegal	Matam	Ranérou Ferlo	2014	any_ORS	0.182452156	0.139757983	0.230948475
Senegal	Matam	Ranérou Ferlo	2015	any_ORS	0.199402679	0.154272379	0.251854519
Senegal	Matam	Ranérou Ferlo	2016	any_ORS	0.199064764	0.155563673	0.25603725
Senegal	Matam	Ranérou Ferlo	2017	any_ORS	0.249094234	0.199668566	0.305194334
Senegal	Saint-Louis	Saint-Louis	2000	any_ORS	0.11748256	0.068430376	0.17997447
Senegal	Saint-Louis	Saint-Louis	2001	any_ORS	0.174773206	0.102463089	0.261103967
Senegal	Saint-Louis	Saint-Louis	2002	any_ORS	0.197815867	0.119439912	0.2944871
Senegal	Saint-Louis	Saint-Louis	2003	any_ORS	0.208359837	0.130912526	0.302476073
Senegal	Saint-Louis	Saint-Louis	2004	any_ORS	0.216881237	0.139131261	0.302251232
Senegal	Saint-Louis	Saint-Louis	2005	any_ORS	0.210940226	0.145058666	0.283547208
Senegal	Saint-Louis	Saint-Louis	2006	any_ORS	0.225624771	0.150401454	0.310634652
Senegal	Saint-Louis	Saint-Louis	2007	any_ORS	0.242286538	0.161604492	0.333164794
Senegal	Saint-Louis	Saint-Louis	2008	any_ORS	0.256966804	0.173425864	0.347630112
Senegal	Saint-Louis	Saint-Louis	2009	any_ORS	0.257999237	0.176806922	0.353762753
Senegal	Saint-Louis	Saint-Louis	2010	any_ORS	0.253692296	0.176116706	0.340627245
Senegal	Saint-Louis	Saint-Louis	2011	any_ORS	0.246418063	0.178467169	0.323408604
Senegal	Saint-Louis	Saint-Louis	2012	any_ORS	0.246060162	0.167097686	0.333793548
Senegal	Saint-Louis	Saint-Louis	2013	any_ORS	0.260543657	0.188948723	0.343487223
Senegal	Saint-Louis	Saint-Louis	2014	any_ORS	0.237367506	0.172719562	0.311860463
Senegal	Saint-Louis	Saint-Louis	2015	any_ORS	0.281401637	0.208359798	0.362797707
Senegal	Saint-Louis	Saint-Louis	2016	any_ORS	0.251627507	0.176839924	0.340849062
Senegal	Saint-Louis	Saint-Louis	2017	any_ORS	0.271104005	0.197042166	0.351715983
Senegal	Sédhiou	Sédhiou	2000	any_ORS	0.167759571	0.118280508	0.230729565
Senegal	Sédhiou	Sédhiou	2001	any_ORS	0.184516604	0.118329783	0.258510303
Senegal	Sédhiou	Sédhiou	2002	any_ORS	0.209584186	0.13589991	0.290536115
Senegal	Sédhiou	Sédhiou	2003	any_ORS	0.197270305	0.125862679	0.268119159
Senegal	Sédhiou	Sédhiou	2004	any_ORS	0.203634232	0.141397011	0.273072059
Senegal	Sédhiou	Sédhiou	2005	any_ORS	0.212000471	0.161653521	0.272103407
Senegal	Sédhiou	Sédhiou	2006	any_ORS	0.227792295	0.16394609	0.300159585
Senegal	Sédhiou	Sédhiou	2007	any_ORS	0.247645126	0.180213501	0.320053063
Senegal	Sédhiou	Sédhiou	2008	any_ORS	0.266133572	0.19985734	0.341373527
Senegal	Sédhiou	Sédhiou	2009	any_ORS	0.272919442	0.204075676	0.350238759
Senegal	Sédhiou	Sédhiou	2010	any_ORS	0.274953933	0.204684396	0.353933701
Senegal	Sédhiou	Sédhiou	2011	any_ORS	0.245428809	0.19790717	0.300495581
Senegal	Sédhiou	Sédhiou	2012	any_ORS	0.254384835	0.187471127	0.330805031
Senegal	Sédhiou	Sédhiou	2013	any_ORS	0.237879975	0.18723465	0.301006185
Senegal	Sédhiou	Sédhiou	2014	any_ORS	0.282138743	0.222465544	0.343501392
Senegal	Sédhiou	Sédhiou	2015	any_ORS	0.290236052	0.234731684	0.347497851
Senegal	Sédhiou	Sédhiou	2016	any_ORS	0.291858135	0.237937595	0.353077716
Senegal	Sédhiou	Sédhiou	2017	any_ORS	0.276137674	0.21864589	0.337474847
Senegal	Tambacounda	Koupentoum	2000	any_ORS	0.136466056	0.093387246	0.192739773
Senegal	Tambacounda	Koupentoum	2001	any_ORS	0.170625428	0.107443637	0.240098496
Senegal	Tambacounda	Koupentoum	2002	any_ORS	0.195148571	0.130463276	0.272069941
Senegal	Tambacounda	Koupentoum	2003	any_ORS	0.182983844	0.125099253	0.257992087
Senegal	Tambacounda	Koupentoum	2004	any_ORS	0.187602873	0.12868357	0.259261544
Senegal	Tambacounda	Koupentoum	2005	any_ORS	0.157555219	0.111644787	0.204514141
Senegal	Tambacounda	Koupentoum	2006	any_ORS	0.204662345	0.149504083	0.273020516
Senegal	Tambacounda	Koupentoum	2007	any_ORS	0.222768939	0.162090774	0.287725966
Senegal	Tambacounda	Koupentoum	2008	any_ORS	0.236763495	0.179040631	0.304072905
Senegal	Tambacounda	Koupentoum	2009	any_ORS	0.235430375	0.17456032	0.303446581
Senegal	Tambacounda	Koupentoum	2010	any_ORS	0.2407473	0.179512806	0.308131476
Senegal	Tambacounda	Koupentoum	2011	any_ORS	0.247759046	0.194688161	0.306029169
Senegal	Tambacounda	Koupentoum	2012	any_ORS	0.227252142	0.17060003	0.294524172
Senegal	Tambacounda	Koupentoum	2013	any_ORS	0.199574371	0.148774286	0.253853857
Senegal	Tambacounda	Koupentoum	2014	any_ORS	0.197544127	0.152246344	0.253994782
Senegal	Tambacounda	Koupentoum	2015	any_ORS	0.236531262	0.18723812	0.296368782
Senegal	Tambacounda	Koupentoum	2016	any_ORS	0.27067905	0.207591181	0.335244067
Senegal	Tambacounda	Koupentoum	2017	any_ORS	0.253921754	0.197521101	0.31269632
Senegal	Thiè	Tivaouane	2000	any_ORS	0.110153236	0.071526368	0.157540285
Senegal	Thiè	Tivaouane	2001	any_ORS	0.1630437	0.104199686	0.234076747
Senegal	Thiè	Tivaouane	2002	any_ORS	0.191523518	0.126021886	0.273897187
Senegal	Thiè	Tivaouane	2003	any_ORS	0.195535331	0.128768756	0.263918325
Senegal	Thiè	Tivaouane	2004	any_ORS	0.207012385	0.139713523	0.281360811
Senegal	Thiè	Tivaouane	2005	any_ORS	0.211225517	0.161360783	0.270329178
Senegal	Thiè	Tivaouane	2006	any_ORS	0.219204998	0.153725113	0.290002892
Senegal	Thiè	Tivaouane	2007	any_ORS	0.233553762	0.170613928	0.311847667
Senegal	Thiè	Tivaouane	2008	any_ORS	0.250938931	0.184100378	0.325261104
Senegal	Thiè	Tivaouane	2009	any_ORS	0.250957939	0.180166124	0.330287453
Senegal	Thiè	Tivaouane	2010	any_ORS	0.248615977	0.18530747	0.318437075
Senegal	Thiè	Tivaouane	2011	any_ORS	0.243232829	0.192322836	0.300671398
Senegal	Thiè	Tivaouane	2012	any_ORS	0.242668788	0.179543334	0.318529009
Senegal	Thiè	Tivaouane	2013	any_ORS	0.259090171	0.200531889	0.323593073
Senegal	Thiè	Tivaouane	2014	any_ORS	0.220139091	0.175121679	0.270966614
Senegal	Thiè	Tivaouane	2015	any_ORS	0.261905167	0.206621546	0.318567755
Senegal	Thiè	Tivaouane	2016	any_ORS	0.240095628	0.180141671	0.30456893
Senegal	Thiè	Tivaouane	2017	any_ORS	0.259645132	0.202167083	0.321430071
Senegal	Ziguinchor	Ziguinchor	2000	any_ORS	0.203961116	0.145402278	0.276550701
Senegal	Ziguinchor	Ziguinchor	2001	any_ORS	0.204548863	0.130646392	0.2880993
Senegal	Ziguinchor	Ziguinchor	2002	any_ORS	0.226798022	0.148009518	0.31959929
Senegal	Ziguinchor	Ziguinchor	2003	any_ORS	0.207770036	0.126919362	0.298234049
Senegal	Ziguinchor	Ziguinchor	2004	any_ORS	0.216925864	0.143113796	0.29884295
Senegal	Ziguinchor	Ziguinchor	2005	any_ORS	0.237555428	0.175779589	0.303142702
Senegal	Ziguinchor	Ziguinchor	2006	any_ORS	0.248530487	0.171494987	0.332670384
Senegal	Ziguinchor	Ziguinchor	2007	any_ORS	0.275874234	0.19986008	0.365102655
Senegal	Ziguinchor	Ziguinchor	2008	any_ORS	0.299668524	0.218359241	0.393840847
Senegal	Ziguinchor	Ziguinchor	2009	any_ORS	0.306407475	0.223053258	0.401965493
Senegal	Ziguinchor	Ziguinchor	2010	any_ORS	0.308333244	0.224973556	0.402666437
Senegal	Ziguinchor	Ziguinchor	2011	any_ORS	0.294594163	0.222688119	0.373434445
Senegal	Ziguinchor	Ziguinchor	2012	any_ORS	0.286425303	0.209108448	0.376134694
Senegal	Ziguinchor	Ziguinchor	2013	any_ORS	0.260798486	0.190149933	0.336734552
Senegal	Ziguinchor	Ziguinchor	2014	any_ORS	0.324803192	0.253467189	0.402796221
Senegal	Ziguinchor	Ziguinchor	2015	any_ORS	0.305330885	0.233251573	0.380274212
Senegal	Ziguinchor	Ziguinchor	2016	any_ORS	0.29532578	0.222634074	0.370014947
Senegal	Ziguinchor	Ziguinchor	2017	any_ORS	0.319224419	0.24882691	0.400283056
Senegal	Dakar	Rufisque	2000	any_ORS	0.118861806	0.072445686	0.181183246
Senegal	Dakar	Rufisque	2001	any_ORS	0.165191179	0.098555717	0.251198718
Senegal	Dakar	Rufisque	2002	any_ORS	0.19370325	0.115143819	0.298637554
Senegal	Dakar	Rufisque	2003	any_ORS	0.207561511	0.128160086	0.299492369
Senegal	Dakar	Rufisque	2004	any_ORS	0.226236425	0.147566273	0.316453768
Senegal	Dakar	Rufisque	2005	any_ORS	0.266981139	0.202170695	0.343126326
Senegal	Dakar	Rufisque	2006	any_ORS	0.252491045	0.166747003	0.344020569
Senegal	Dakar	Rufisque	2007	any_ORS	0.271542884	0.187426714	0.357300909
Senegal	Dakar	Rufisque	2008	any_ORS	0.291524092	0.202672016	0.388346688
Senegal	Dakar	Rufisque	2009	any_ORS	0.291071697	0.211675508	0.383342069
Senegal	Dakar	Rufisque	2010	any_ORS	0.290689012	0.210344743	0.378415363
Senegal	Dakar	Rufisque	2011	any_ORS	0.276870056	0.213702544	0.350866882
Senegal	Dakar	Rufisque	2012	any_ORS	0.277949784	0.190861401	0.369108872
Senegal	Dakar	Rufisque	2013	any_ORS	0.279624928	0.209633252	0.357020796
Senegal	Dakar	Rufisque	2014	any_ORS	0.24928081	0.180875778	0.32552639
Senegal	Dakar	Rufisque	2015	any_ORS	0.331861209	0.256436939	0.404821209
Senegal	Dakar	Rufisque	2016	any_ORS	0.292844908	0.215637344	0.379796265
Senegal	Dakar	Rufisque	2017	any_ORS	0.317939973	0.23697633	0.406285102
Mali	Gao	Ménaka	2001	any_ORS	0.121258461	0.052288891	0.225360754
Mali	Gao	Ménaka	2002	any_ORS	0.134806756	0.038812301	0.291457983
Mali	Gao	Ménaka	2003	any_ORS	0.137244022	0.038506831	0.299904154
Mali	Gao	Ménaka	2004	any_ORS	0.134400948	0.041372755	0.285729306
Mali	Gao	Ménaka	2005	any_ORS	0.125587015	0.036922488	0.280685547
Mali	Gao	Ménaka	2006	any_ORS	0.106488972	0.040836971	0.205798543
Mali	Gao	Ménaka	2007	any_ORS	0.136674507	0.040609252	0.301373244
Mali	Gao	Ménaka	2008	any_ORS	0.149782005	0.0474104	0.333528873
Mali	Gao	Ménaka	2009	any_ORS	0.168868585	0.048423575	0.352131978
Mali	Gao	Ménaka	2010	any_ORS	0.231963497	0.117671197	0.363273796
Mali	Gao	Ménaka	2011	any_ORS	0.17419533	0.058960962	0.34374379
Mali	Gao	Ménaka	2012	any_ORS	0.167783631	0.054283513	0.347304619
Mali	Gao	Ménaka	2013	any_ORS	0.166702607	0.055206905	0.345334068
Mali	Gao	Ménaka	2014	any_ORS	0.181733688	0.06592661	0.365956903
Mali	Gao	Ménaka	2015	any_ORS	0.220069999	0.105874751	0.354716554
Mali	Gao	Ménaka	2016	any_ORS	0.18274077	0.063147076	0.373233968
Mali	Gao	Ménaka	2017	any_ORS	0.177159827	0.061659396	0.364251642
Mali	Gao	Ménaka	2018	any_ORS	0.194567993	0.080432615	0.383757126
Sierra Leone	Northern	Port Loko	2000	any_ORS	0.411048463	0.347668998	0.475802759
Sierra Leone	Northern	Port Loko	2001	any_ORS	0.448127749	0.296819457	0.60455057
Sierra Leone	Northern	Port Loko	2002	any_ORS	0.469074971	0.300166776	0.644925722
Sierra Leone	Northern	Port Loko	2003	any_ORS	0.479225638	0.317627534	0.642520179
Sierra Leone	Northern	Port Loko	2004	any_ORS	0.485022553	0.331733948	0.638133088
Sierra Leone	Northern	Port Loko	2005	any_ORS	0.47254558	0.3966847	0.546351077
Sierra Leone	Northern	Port Loko	2006	any_ORS	0.548633256	0.409473195	0.693717606
Sierra Leone	Northern	Port Loko	2007	any_ORS	0.604401903	0.463736925	0.73693154
Sierra Leone	Northern	Port Loko	2008	any_ORS	0.661435584	0.57857723	0.738331288
Sierra Leone	Northern	Port Loko	2009	any_ORS	0.684050345	0.560027199	0.788661634
Sierra Leone	Northern	Port Loko	2010	any_ORS	0.697479274	0.639738329	0.748949941
Sierra Leone	Northern	Port Loko	2011	any_ORS	0.730463846	0.604924357	0.829498039
Sierra Leone	Northern	Port Loko	2012	any_ORS	0.761140468	0.643147946	0.851542992
Sierra Leone	Northern	Port Loko	2013	any_ORS	0.804108076	0.766019061	0.8381595
Sierra Leone	Northern	Port Loko	2014	any_ORS	0.77385435	0.658011073	0.865256733
Sierra Leone	Northern	Port Loko	2015	any_ORS	0.743771333	0.609729338	0.852240492
Sierra Leone	Northern	Port Loko	2016	any_ORS	0.717859348	0.584006144	0.82718949
Sierra Leone	Northern	Port Loko	2017	any_ORS	0.698113107	0.627316152	0.761941299
Mali	Kayes	Kéniéba	2001	any_ORS	0.10505209	0.046012377	0.191196544
Mali	Kayes	Kéniéba	2002	any_ORS	0.13570521	0.028079223	0.329126385
Mali	Kayes	Kéniéba	2003	any_ORS	0.151674399	0.029509494	0.384881491
Mali	Kayes	Kéniéba	2004	any_ORS	0.159515185	0.031714182	0.398458239
Mali	Kayes	Kéniéba	2005	any_ORS	0.157731364	0.033734927	0.377896118
Mali	Kayes	Kéniéba	2006	any_ORS	0.129671056	0.053425643	0.235959973
Mali	Kayes	Kéniéba	2007	any_ORS	0.1569633	0.037447855	0.359827294
Mali	Kayes	Kéniéba	2008	any_ORS	0.15777682	0.031184504	0.3959853
Mali	Kayes	Kéniéba	2009	any_ORS	0.140660781	0.031109284	0.337948815
Mali	Kayes	Kéniéba	2010	any_ORS	0.078657613	0.038916116	0.13560349
Mali	Kayes	Kéniéba	2011	any_ORS	0.184038868	0.048799931	0.394784039
Mali	Kayes	Kéniéba	2012	any_ORS	0.347108264	0.19264621	0.507508795
Mali	Kayes	Kéniéba	2013	any_ORS	0.236515972	0.070103607	0.473725478
Mali	Kayes	Kéniéba	2014	any_ORS	0.20509539	0.06348595	0.441773875
Mali	Kayes	Kéniéba	2015	any_ORS	0.16688415	0.098802059	0.256599165
Mali	Kayes	Kéniéba	2016	any_ORS	0.19923393	0.062214801	0.429660653
Mali	Kayes	Kéniéba	2017	any_ORS	0.209020485	0.062190947	0.457460025
Mali	Kayes	Kéniéba	2018	any_ORS	0.187849739	0.113152111	0.295413719
Sierra Leone	Southern	Pujehun	2000	any_ORS	0.623710474	0.499911574	0.742761149
Sierra Leone	Southern	Pujehun	2001	any_ORS	0.60038753	0.433631431	0.759555896
Sierra Leone	Southern	Pujehun	2002	any_ORS	0.57898331	0.375367066	0.74799521
Sierra Leone	Southern	Pujehun	2003	any_ORS	0.56336752	0.374538209	0.737259206
Sierra Leone	Southern	Pujehun	2004	any_ORS	0.531433771	0.359202155	0.692955931
Sierra Leone	Southern	Pujehun	2005	any_ORS	0.475247086	0.362182287	0.581731464
Sierra Leone	Southern	Pujehun	2006	any_ORS	0.51559436	0.35177622	0.677360975
Sierra Leone	Southern	Pujehun	2007	any_ORS	0.532051733	0.36230222	0.685292403
Sierra Leone	Southern	Pujehun	2008	any_ORS	0.53664771	0.404863054	0.673651552
Sierra Leone	Southern	Pujehun	2009	any_ORS	0.634546397	0.491659533	0.770005215
Sierra Leone	Southern	Pujehun	2010	any_ORS	0.71464155	0.624061855	0.793772979
Sierra Leone	Southern	Pujehun	2011	any_ORS	0.76876103	0.638684538	0.867730235
Sierra Leone	Southern	Pujehun	2012	any_ORS	0.818913603	0.710401584	0.899666939
Sierra Leone	Southern	Pujehun	2013	any_ORS	0.874836082	0.819934009	0.919343769
Sierra Leone	Southern	Pujehun	2014	any_ORS	0.854165478	0.763274201	0.92131665
Sierra Leone	Southern	Pujehun	2015	any_ORS	0.837930224	0.71916493	0.917270058
Sierra Leone	Southern	Pujehun	2016	any_ORS	0.844448946	0.731180947	0.916966762
Sierra Leone	Southern	Pujehun	2017	any_ORS	0.862397484	0.80449091	0.910082177
Mali	Kidal	Tin-Essako	2001	any_ORS	0.095814601	0.027931067	0.212484787
Mali	Kidal	Tin-Essako	2002	any_ORS	0.117772951	0.024225561	0.286645694
Mali	Kidal	Tin-Essako	2003	any_ORS	0.125520854	0.024624324	0.320004024
Mali	Kidal	Tin-Essako	2004	any_ORS	0.123060645	0.026255474	0.305681039
Mali	Kidal	Tin-Essako	2005	any_ORS	0.117035024	0.024934747	0.290997305
Mali	Kidal	Tin-Essako	2006	any_ORS	0.109352467	0.023207096	0.280413689
Mali	Kidal	Tin-Essako	2007	any_ORS	0.12170824	0.02106914	0.316005224
Mali	Kidal	Tin-Essako	2008	any_ORS	0.118097895	0.021148268	0.310855101
Mali	Kidal	Tin-Essako	2009	any_ORS	0.110549545	0.021640756	0.280127754
Mali	Kidal	Tin-Essako	2010	any_ORS	0.08788392	0.029039005	0.186879863
Mali	Kidal	Tin-Essako	2011	any_ORS	0.118346053	0.023935023	0.301260931
Mali	Kidal	Tin-Essako	2012	any_ORS	0.136149602	0.031757402	0.341063094
Mali	Kidal	Tin-Essako	2013	any_ORS	0.145287132	0.035214165	0.34420134
Mali	Kidal	Tin-Essako	2014	any_ORS	0.154088576	0.039892271	0.398121004
Mali	Kidal	Tin-Essako	2015	any_ORS	0.16895402	0.04376689	0.367411781
Mali	Kidal	Tin-Essako	2016	any_ORS	0.153958476	0.039590034	0.378473977
Mali	Kidal	Tin-Essako	2017	any_ORS	0.149185357	0.034490495	0.346102915
Mali	Kidal	Tin-Essako	2018	any_ORS	0.147764233	0.047180767	0.320214678
Senegal	Kaffrine	Malème Hodar	2000	any_ORS	0.130288163	0.086960157	0.187073261
Senegal	Kaffrine	Malème Hodar	2001	any_ORS	0.164267625	0.102067629	0.240277645
Senegal	Kaffrine	Malème Hodar	2002	any_ORS	0.188818585	0.125666849	0.263674013
Senegal	Kaffrine	Malème Hodar	2003	any_ORS	0.181987446	0.117565634	0.251788255
Senegal	Kaffrine	Malème Hodar	2004	any_ORS	0.187314402	0.127540081	0.259005322
Senegal	Kaffrine	Malème Hodar	2005	any_ORS	0.16051693	0.114562071	0.211370049
Senegal	Kaffrine	Malème Hodar	2006	any_ORS	0.207482731	0.142861621	0.279971893
Senegal	Kaffrine	Malème Hodar	2007	any_ORS	0.224111151	0.162269211	0.294741937
Senegal	Kaffrine	Malème Hodar	2008	any_ORS	0.238111741	0.171806822	0.313967323
Senegal	Kaffrine	Malème Hodar	2009	any_ORS	0.23304589	0.173388728	0.302938862
Senegal	Kaffrine	Malème Hodar	2010	any_ORS	0.231608295	0.170327144	0.29955468
Senegal	Kaffrine	Malème Hodar	2011	any_ORS	0.204627468	0.156695188	0.258552192
Senegal	Kaffrine	Malème Hodar	2012	any_ORS	0.221532409	0.158947681	0.289831372
Senegal	Kaffrine	Malème Hodar	2013	any_ORS	0.217315166	0.168438338	0.275536196
Senegal	Kaffrine	Malème Hodar	2014	any_ORS	0.220971027	0.170944943	0.276616035
Senegal	Kaffrine	Malème Hodar	2015	any_ORS	0.244569286	0.192549503	0.299111501
Senegal	Kaffrine	Malème Hodar	2016	any_ORS	0.267485369	0.211762636	0.333801609
Senegal	Kaffrine	Malème Hodar	2017	any_ORS	0.242051095	0.191192837	0.300623779
Mali	Koulikoro	Kati	2001	any_ORS	0.22268614	0.166860061	0.276121003
Mali	Koulikoro	Kati	2002	any_ORS	0.2048466	0.051301328	0.430235745
Mali	Koulikoro	Kati	2003	any_ORS	0.204705733	0.051418208	0.476295851
Mali	Koulikoro	Kati	2004	any_ORS	0.208553873	0.050548765	0.459205208
Mali	Koulikoro	Kati	2005	any_ORS	0.231564964	0.061972118	0.477711949
Mali	Koulikoro	Kati	2006	any_ORS	0.264819178	0.200171731	0.334824791
Mali	Koulikoro	Kati	2007	any_ORS	0.2238421	0.063349359	0.477620229
Mali	Koulikoro	Kati	2008	any_ORS	0.20803499	0.047696822	0.444664722
Mali	Koulikoro	Kati	2009	any_ORS	0.200350576	0.049930037	0.439169001
Mali	Koulikoro	Kati	2010	any_ORS	0.15575348	0.113633621	0.204791605
Mali	Koulikoro	Kati	2011	any_ORS	0.236689074	0.071687229	0.484085171
Mali	Koulikoro	Kati	2012	any_ORS	0.371209075	0.312214982	0.432820178
Mali	Koulikoro	Kati	2013	any_ORS	0.289122364	0.103200194	0.580537463
Mali	Koulikoro	Kati	2014	any_ORS	0.287916742	0.094712199	0.550422554
Mali	Koulikoro	Kati	2015	any_ORS	0.358547525	0.304682677	0.410354125
Mali	Koulikoro	Kati	2016	any_ORS	0.279278554	0.085006219	0.569151052
Mali	Koulikoro	Kati	2017	any_ORS	0.257485069	0.078929824	0.519376596
Mali	Koulikoro	Kati	2018	any_ORS	0.232669822	0.186746531	0.283237287
Mali	Mopti	Douentza	2001	any_ORS	0.047678191	0.021163335	0.086492178
Mali	Mopti	Douentza	2002	any_ORS	0.095997536	0.021785969	0.24522085
Mali	Mopti	Douentza	2003	any_ORS	0.121301718	0.030733211	0.291898201
Mali	Mopti	Douentza	2004	any_ORS	0.132075465	0.029462779	0.317779323
Mali	Mopti	Douentza	2005	any_ORS	0.14084831	0.042153348	0.319015216
Mali	Mopti	Douentza	2006	any_ORS	0.140200489	0.070698371	0.228463141
Mali	Mopti	Douentza	2007	any_ORS	0.157303569	0.046510218	0.35522093
Mali	Mopti	Douentza	2008	any_ORS	0.159761668	0.042826281	0.352922002
Mali	Mopti	Douentza	2009	any_ORS	0.157557987	0.043657159	0.338534497
Mali	Mopti	Douentza	2010	any_ORS	0.136321302	0.087493377	0.200567983
Mali	Mopti	Douentza	2011	any_ORS	0.174023491	0.057706876	0.346039093
Mali	Mopti	Douentza	2012	any_ORS	0.224574762	0.101317891	0.393091541
Mali	Mopti	Douentza	2013	any_ORS	0.192494746	0.061038929	0.39231467
Mali	Mopti	Douentza	2014	any_ORS	0.194886905	0.061522245	0.409269015
Mali	Mopti	Douentza	2015	any_ORS	0.218408975	0.135540461	0.318970154
Mali	Mopti	Douentza	2016	any_ORS	0.199289582	0.076048015	0.396047379
Mali	Mopti	Douentza	2017	any_ORS	0.220184726	0.078925428	0.424641313
Mali	Mopti	Douentza	2018	any_ORS	0.27410749	0.141916324	0.439277618
Mali	Ségou	Niono	2001	any_ORS	0.09779906	0.044049644	0.178516612
Mali	Ségou	Niono	2002	any_ORS	0.141664189	0.024720455	0.362723093
Mali	Ségou	Niono	2003	any_ORS	0.151927596	0.02928056	0.378582145
Mali	Ségou	Niono	2004	any_ORS	0.158728545	0.030878644	0.415664375
Mali	Ségou	Niono	2005	any_ORS	0.159949721	0.030816025	0.395471291
Mali	Ségou	Niono	2006	any_ORS	0.116832957	0.051150173	0.211888623
Mali	Ségou	Niono	2007	any_ORS	0.15774994	0.03413686	0.392177116
Mali	Ségou	Niono	2008	any_ORS	0.172224125	0.031675203	0.434982878
Mali	Ségou	Niono	2009	any_ORS	0.162929196	0.040574325	0.373589744
Mali	Ségou	Niono	2010	any_ORS	0.133248433	0.07975793	0.202466186
Mali	Ségou	Niono	2011	any_ORS	0.216431728	0.06097832	0.460661364
Mali	Ségou	Niono	2012	any_ORS	0.40003957	0.259347198	0.557466905
Mali	Ségou	Niono	2013	any_ORS	0.245059258	0.074240814	0.513669164
Mali	Ségou	Niono	2014	any_ORS	0.194476683	0.05513092	0.425749925
Mali	Ségou	Niono	2015	any_ORS	0.137768602	0.083870003	0.214444223
Mali	Ségou	Niono	2016	any_ORS	0.181174199	0.04661425	0.406907303
Mali	Ségou	Niono	2017	any_ORS	0.234234956	0.066869758	0.481456357
Mali	Ségou	Niono	2018	any_ORS	0.352030658	0.223065171	0.497929477
Mali	Sikasso	Koutiala	2001	any_ORS	0.181633809	0.116160218	0.262673105
Mali	Sikasso	Koutiala	2002	any_ORS	0.180756568	0.039433685	0.443337421
Mali	Sikasso	Koutiala	2003	any_ORS	0.174929983	0.036974882	0.446217691
Mali	Sikasso	Koutiala	2004	any_ORS	0.172415759	0.033161169	0.421866942
Mali	Sikasso	Koutiala	2005	any_ORS	0.155135309	0.03563425	0.381235753
Mali	Sikasso	Koutiala	2006	any_ORS	0.09059988	0.050504429	0.142637631
Mali	Sikasso	Koutiala	2007	any_ORS	0.150627173	0.0316596	0.383617219
Mali	Sikasso	Koutiala	2008	any_ORS	0.167633967	0.033487094	0.398692831
Mali	Sikasso	Koutiala	2009	any_ORS	0.159956355	0.035510217	0.386031586
Mali	Sikasso	Koutiala	2010	any_ORS	0.137621888	0.072452509	0.222176178
Mali	Sikasso	Koutiala	2011	any_ORS	0.195923227	0.045913718	0.442752032
Mali	Sikasso	Koutiala	2012	any_ORS	0.295178759	0.181231271	0.422351768
Mali	Sikasso	Koutiala	2013	any_ORS	0.227839924	0.059678333	0.492693937
Mali	Sikasso	Koutiala	2014	any_ORS	0.202360403	0.052387097	0.46863294
Mali	Sikasso	Koutiala	2015	any_ORS	0.179281678	0.11001225	0.267674205
Mali	Sikasso	Koutiala	2016	any_ORS	0.208605539	0.058183377	0.480318822
Mali	Sikasso	Koutiala	2017	any_ORS	0.238273658	0.072919781	0.48769915
Mali	Sikasso	Koutiala	2018	any_ORS	0.289477287	0.187773129	0.402821094
Mali	Timbuktu	Niafunké	2001	any_ORS	0.033114344	0.012338279	0.063976039
Mali	Timbuktu	Niafunké	2002	any_ORS	0.088562713	0.016237241	0.235532379
Mali	Timbuktu	Niafunké	2003	any_ORS	0.112902549	0.024179107	0.304425712
Mali	Timbuktu	Niafunké	2004	any_ORS	0.123693303	0.02575283	0.317478207
Mali	Timbuktu	Niafunké	2005	any_ORS	0.123566871	0.026253929	0.306335801
Mali	Timbuktu	Niafunké	2006	any_ORS	0.086363863	0.041131874	0.155434221
Mali	Timbuktu	Niafunké	2007	any_ORS	0.140535418	0.033195008	0.32394429
Mali	Timbuktu	Niafunké	2008	any_ORS	0.16201343	0.034654661	0.383320202
Mali	Timbuktu	Niafunké	2009	any_ORS	0.173534771	0.041865242	0.389187635
Mali	Timbuktu	Niafunké	2010	any_ORS	0.187649084	0.131283549	0.258040722
Mali	Timbuktu	Niafunké	2011	any_ORS	0.193659491	0.05813854	0.433927593
Mali	Timbuktu	Niafunké	2012	any_ORS	0.238701228	0.088722474	0.467013118
Mali	Timbuktu	Niafunké	2013	any_ORS	0.20004114	0.053377095	0.424631824
Mali	Timbuktu	Niafunké	2014	any_ORS	0.196156929	0.058143883	0.434913398
Mali	Timbuktu	Niafunké	2015	any_ORS	0.223957547	0.149042442	0.309093477
Mali	Timbuktu	Niafunké	2016	any_ORS	0.206634846	0.056949428	0.464429105
Mali	Timbuktu	Niafunké	2017	any_ORS	0.212556507	0.061749819	0.449801473
Mali	Timbuktu	Niafunké	2018	any_ORS	0.234338189	0.163565137	0.308626582
Senegal	Tambacounda	Tambacounda	2000	any_ORS	0.140445798	0.097246835	0.192128348
Senegal	Tambacounda	Tambacounda	2001	any_ORS	0.175296659	0.119120497	0.245178783
Senegal	Tambacounda	Tambacounda	2002	any_ORS	0.201790418	0.137878892	0.271358699
Senegal	Tambacounda	Tambacounda	2003	any_ORS	0.195700754	0.138188151	0.264132499
Senegal	Tambacounda	Tambacounda	2004	any_ORS	0.20215174	0.145462426	0.270125869
Senegal	Tambacounda	Tambacounda	2005	any_ORS	0.176892009	0.133895324	0.224873095
Senegal	Tambacounda	Tambacounda	2006	any_ORS	0.217230411	0.161744506	0.277047464
Senegal	Tambacounda	Tambacounda	2007	any_ORS	0.235332009	0.177921178	0.300418395
Senegal	Tambacounda	Tambacounda	2008	any_ORS	0.2524483	0.194084099	0.322116399
Senegal	Tambacounda	Tambacounda	2009	any_ORS	0.251092004	0.196124765	0.311037464
Senegal	Tambacounda	Tambacounda	2010	any_ORS	0.253196808	0.194075603	0.319606309
Senegal	Tambacounda	Tambacounda	2011	any_ORS	0.24109047	0.196373675	0.288205679
Senegal	Tambacounda	Tambacounda	2012	any_ORS	0.232948532	0.183711742	0.290687135
Senegal	Tambacounda	Tambacounda	2013	any_ORS	0.215092086	0.170359602	0.266387432
Senegal	Tambacounda	Tambacounda	2014	any_ORS	0.208770185	0.167546282	0.259991563
Senegal	Tambacounda	Tambacounda	2015	any_ORS	0.261304817	0.209625542	0.318211012
Senegal	Tambacounda	Tambacounda	2016	any_ORS	0.259773141	0.207326721	0.316339184
Senegal	Tambacounda	Tambacounda	2017	any_ORS	0.255738649	0.200253753	0.308189796
Sierra Leone	Northern	Tonkolili	2000	any_ORS	0.401727727	0.326831103	0.474108975
Sierra Leone	Northern	Tonkolili	2001	any_ORS	0.448202372	0.298211847	0.610540615
Sierra Leone	Northern	Tonkolili	2002	any_ORS	0.481786156	0.304106667	0.647665711
Sierra Leone	Northern	Tonkolili	2003	any_ORS	0.512278441	0.338174601	0.676344129
Sierra Leone	Northern	Tonkolili	2004	any_ORS	0.5244082	0.384985451	0.676315467
Sierra Leone	Northern	Tonkolili	2005	any_ORS	0.515444874	0.433749617	0.586860929
Sierra Leone	Northern	Tonkolili	2006	any_ORS	0.577422508	0.446463533	0.709446092
Sierra Leone	Northern	Tonkolili	2007	any_ORS	0.63576845	0.491208651	0.752269197
Sierra Leone	Northern	Tonkolili	2008	any_ORS	0.691937142	0.613219413	0.764428554
Sierra Leone	Northern	Tonkolili	2009	any_ORS	0.743507615	0.645187488	0.828025679
Sierra Leone	Northern	Tonkolili	2010	any_ORS	0.792026416	0.740507914	0.83916735
Sierra Leone	Northern	Tonkolili	2011	any_ORS	0.802820259	0.706121433	0.882967642
Sierra Leone	Northern	Tonkolili	2012	any_ORS	0.824756702	0.728318733	0.895562498
Sierra Leone	Northern	Tonkolili	2013	any_ORS	0.865054288	0.831533166	0.892912265
Sierra Leone	Northern	Tonkolili	2014	any_ORS	0.82995613	0.731358343	0.899727319
Sierra Leone	Northern	Tonkolili	2015	any_ORS	0.797277044	0.677226993	0.88350482
Sierra Leone	Northern	Tonkolili	2016	any_ORS	0.772759595	0.658899044	0.864040924
Sierra Leone	Northern	Tonkolili	2017	any_ORS	0.763375133	0.703707864	0.817299467
Mali	Kayes	Kita	2001	any_ORS	0.062471195	0.032481463	0.109734289
Mali	Kayes	Kita	2002	any_ORS	0.121904352	0.025924149	0.289978462
Mali	Kayes	Kita	2003	any_ORS	0.152927946	0.033157798	0.34799437
Mali	Kayes	Kita	2004	any_ORS	0.170425463	0.046309525	0.368904804
Mali	Kayes	Kita	2005	any_ORS	0.172803376	0.045712552	0.386215131
Mali	Kayes	Kita	2006	any_ORS	0.136839818	0.079128862	0.202644942
Mali	Kayes	Kita	2007	any_ORS	0.169517555	0.051247995	0.366637383
Mali	Kayes	Kita	2008	any_ORS	0.171463342	0.041280209	0.386659266
Mali	Kayes	Kita	2009	any_ORS	0.170684844	0.051799069	0.362471206
Mali	Kayes	Kita	2010	any_ORS	0.147678646	0.096768626	0.209110134
Mali	Kayes	Kita	2011	any_ORS	0.195123116	0.055568096	0.392865214
Mali	Kayes	Kita	2012	any_ORS	0.320484149	0.202913422	0.450888985
Mali	Kayes	Kita	2013	any_ORS	0.23293815	0.071999585	0.472220974
Mali	Kayes	Kita	2014	any_ORS	0.205574374	0.070459616	0.415544901
Mali	Kayes	Kita	2015	any_ORS	0.174074603	0.118079583	0.237515673
Mali	Kayes	Kita	2016	any_ORS	0.199459667	0.065898284	0.406801712
Mali	Kayes	Kita	2017	any_ORS	0.206090684	0.070437439	0.431303084
Mali	Kayes	Kita	2018	any_ORS	0.174595374	0.117290577	0.251194069
Mali	Koulikoro	Kolokani	2001	any_ORS	0.13155452	0.07788454	0.192768348
Mali	Koulikoro	Kolokani	2002	any_ORS	0.154796344	0.032585928	0.372941384
Mali	Koulikoro	Kolokani	2003	any_ORS	0.168070987	0.032475904	0.417831934
Mali	Koulikoro	Kolokani	2004	any_ORS	0.175077548	0.036312471	0.401419319
Mali	Koulikoro	Kolokani	2005	any_ORS	0.188471243	0.04470889	0.424540225
Mali	Koulikoro	Kolokani	2006	any_ORS	0.194729182	0.114729481	0.312475243
Mali	Koulikoro	Kolokani	2007	any_ORS	0.186659496	0.039322078	0.43537034
Mali	Koulikoro	Kolokani	2008	any_ORS	0.172923229	0.038130367	0.409479876
Mali	Koulikoro	Kolokani	2009	any_ORS	0.149741413	0.034248271	0.357704155
Mali	Koulikoro	Kolokani	2010	any_ORS	0.087331836	0.048804937	0.135746986
Mali	Koulikoro	Kolokani	2011	any_ORS	0.174890948	0.04243331	0.391399616
Mali	Koulikoro	Kolokani	2012	any_ORS	0.317754695	0.204455125	0.446624495
Mali	Koulikoro	Kolokani	2013	any_ORS	0.238488445	0.072528125	0.485800834
Mali	Koulikoro	Kolokani	2014	any_ORS	0.22953965	0.068035306	0.46124348
Mali	Koulikoro	Kolokani	2015	any_ORS	0.260217424	0.165739761	0.3808768
Mali	Koulikoro	Kolokani	2016	any_ORS	0.21981455	0.060606602	0.461847486
Mali	Koulikoro	Kolokani	2017	any_ORS	0.206478351	0.054875083	0.448289807
Mali	Koulikoro	Kolokani	2018	any_ORS	0.162446789	0.090613417	0.271886277
Mali	Mopti	Koro	2001	any_ORS	0.063726369	0.026964438	0.117095221
Mali	Mopti	Koro	2002	any_ORS	0.114621164	0.022113225	0.293069702
Mali	Mopti	Koro	2003	any_ORS	0.138182116	0.029563084	0.340346371
Mali	Mopti	Koro	2004	any_ORS	0.14948858	0.031757785	0.384099341
Mali	Mopti	Koro	2005	any_ORS	0.160857293	0.044046999	0.357784382
Mali	Mopti	Koro	2006	any_ORS	0.181804638	0.101398099	0.275530986
Mali	Mopti	Koro	2007	any_ORS	0.175901759	0.045055212	0.405682122
Mali	Mopti	Koro	2008	any_ORS	0.167685611	0.043371334	0.390269315
Mali	Mopti	Koro	2009	any_ORS	0.156860085	0.041221566	0.373025044
Mali	Mopti	Koro	2010	any_ORS	0.10839522	0.065121278	0.168692246
Mali	Mopti	Koro	2011	any_ORS	0.169919636	0.043169245	0.386569519
Mali	Mopti	Koro	2012	any_ORS	0.244475738	0.139700659	0.378623714
Mali	Mopti	Koro	2013	any_ORS	0.210279016	0.059975633	0.44872089
Mali	Mopti	Koro	2014	any_ORS	0.207893664	0.060725039	0.456710659
Mali	Mopti	Koro	2015	any_ORS	0.223172097	0.134402144	0.323947907
Mali	Mopti	Koro	2016	any_ORS	0.214994572	0.07102752	0.451816699
Mali	Mopti	Koro	2017	any_ORS	0.241459287	0.077123223	0.490252114
Mali	Mopti	Koro	2018	any_ORS	0.32224031	0.206156535	0.45306303
Mali	Ségou	San	2001	any_ORS	0.136044218	0.078695308	0.205914181
Mali	Ségou	San	2002	any_ORS	0.158341587	0.036792349	0.412892038
Mali	Ségou	San	2003	any_ORS	0.160396505	0.031241723	0.403929009
Mali	Ségou	San	2004	any_ORS	0.15863979	0.030999806	0.398636411
Mali	Ségou	San	2005	any_ORS	0.149342652	0.030427253	0.360593426
Mali	Ségou	San	2006	any_ORS	0.099382668	0.051119757	0.164978771
Mali	Ségou	San	2007	any_ORS	0.151044802	0.031868179	0.380236025
Mali	Ségou	San	2008	any_ORS	0.159349123	0.032547594	0.400060624
Mali	Ségou	San	2009	any_ORS	0.149164575	0.029073232	0.344538785
Mali	Ségou	San	2010	any_ORS	0.111843845	0.066320182	0.172668701
Mali	Ségou	San	2011	any_ORS	0.159876993	0.033061547	0.368749647
Mali	Ségou	San	2012	any_ORS	0.204341687	0.108838903	0.321910015
Mali	Ségou	San	2013	any_ORS	0.190798783	0.047989825	0.434451118
Mali	Ségou	San	2014	any_ORS	0.1769645	0.041611376	0.401234172
Mali	Ségou	San	2015	any_ORS	0.13512401	0.084687568	0.200341209
Mali	Ségou	San	2016	any_ORS	0.173320305	0.040314246	0.404294055
Mali	Ségou	San	2017	any_ORS	0.189502508	0.047748361	0.42965717
Mali	Ségou	San	2018	any_ORS	0.162233252	0.103255103	0.237084785
Mali	Sikasso	Sikasso	2001	any_ORS	0.167086599	0.104324348	0.244845424
Mali	Sikasso	Sikasso	2002	any_ORS	0.174412191	0.04194061	0.412561052
Mali	Sikasso	Sikasso	2003	any_ORS	0.171618505	0.038604606	0.412383716
Mali	Sikasso	Sikasso	2004	any_ORS	0.171821984	0.037960072	0.425668589
Mali	Sikasso	Sikasso	2005	any_ORS	0.155337201	0.03474928	0.388723296
Mali	Sikasso	Sikasso	2006	any_ORS	0.093311146	0.047722371	0.1550991
Mali	Sikasso	Sikasso	2007	any_ORS	0.150465871	0.030581446	0.389842694
Mali	Sikasso	Sikasso	2008	any_ORS	0.166051012	0.035156375	0.413015454
Mali	Sikasso	Sikasso	2009	any_ORS	0.162372182	0.035009394	0.395014845
Mali	Sikasso	Sikasso	2010	any_ORS	0.117196807	0.072077256	0.173141628
Mali	Sikasso	Sikasso	2011	any_ORS	0.20174864	0.054480361	0.434500555
Mali	Sikasso	Sikasso	2012	any_ORS	0.29654426	0.194419193	0.409696828
Mali	Sikasso	Sikasso	2013	any_ORS	0.237663039	0.069610811	0.505152523
Mali	Sikasso	Sikasso	2014	any_ORS	0.220999382	0.07033119	0.471448708
Mali	Sikasso	Sikasso	2015	any_ORS	0.205042404	0.128100068	0.296551411
Mali	Sikasso	Sikasso	2016	any_ORS	0.227661931	0.06677344	0.475433287
Mali	Sikasso	Sikasso	2017	any_ORS	0.237976007	0.071501971	0.49137168
Mali	Sikasso	Sikasso	2018	any_ORS	0.209377128	0.131573651	0.318307393
Mali	Timbuktu	Tombouctou	2001	any_ORS	0.048402396	0.020014057	0.097378621
Mali	Timbuktu	Tombouctou	2002	any_ORS	0.099614835	0.022377712	0.255887069
Mali	Timbuktu	Tombouctou	2003	any_ORS	0.128563835	0.028624245	0.322534581
Mali	Timbuktu	Tombouctou	2004	any_ORS	0.13893847	0.032139109	0.337598423
Mali	Timbuktu	Tombouctou	2005	any_ORS	0.141612155	0.033178395	0.346268035
Mali	Timbuktu	Tombouctou	2006	any_ORS	0.13202409	0.051979272	0.247934824
Mali	Timbuktu	Tombouctou	2007	any_ORS	0.150187102	0.036403155	0.34681642
Mali	Timbuktu	Tombouctou	2008	any_ORS	0.150957905	0.039099524	0.344868395
Mali	Timbuktu	Tombouctou	2009	any_ORS	0.129467796	0.038516554	0.285575149
Mali	Timbuktu	Tombouctou	2010	any_ORS	0.073973785	0.04923036	0.107122983
Mali	Timbuktu	Tombouctou	2011	any_ORS	0.140438576	0.040799857	0.315553492
Mali	Timbuktu	Tombouctou	2012	any_ORS	0.181825701	0.054218793	0.390819529
Mali	Timbuktu	Tombouctou	2013	any_ORS	0.184602614	0.054201367	0.413610843
Mali	Timbuktu	Tombouctou	2014	any_ORS	0.194832022	0.062396114	0.401698645
Mali	Timbuktu	Tombouctou	2015	any_ORS	0.225591265	0.129407759	0.334690709
Mali	Timbuktu	Tombouctou	2016	any_ORS	0.198564338	0.064811482	0.415391954
Mali	Timbuktu	Tombouctou	2017	any_ORS	0.202113864	0.066450916	0.415265197
Mali	Timbuktu	Tombouctou	2018	any_ORS	0.226951533	0.14646043	0.318804317
Mali	Kayes	Nioro	2001	any_ORS	0.09790545	0.048589172	0.163660286
Mali	Kayes	Nioro	2002	any_ORS	0.126055984	0.02737068	0.31955062
Mali	Kayes	Nioro	2003	any_ORS	0.13861834	0.027084581	0.34474908
Mali	Kayes	Nioro	2004	any_ORS	0.147066653	0.033938998	0.355462669
Mali	Kayes	Nioro	2005	any_ORS	0.148793374	0.033910517	0.364729128
Mali	Kayes	Nioro	2006	any_ORS	0.129311814	0.061352489	0.233622299
Mali	Kayes	Nioro	2007	any_ORS	0.157906809	0.038462997	0.386218415
Mali	Kayes	Nioro	2008	any_ORS	0.161310565	0.035901777	0.383213851
Mali	Kayes	Nioro	2009	any_ORS	0.169048076	0.03946835	0.368168509
Mali	Kayes	Nioro	2010	any_ORS	0.162870856	0.097310154	0.247351847
Mali	Kayes	Nioro	2011	any_ORS	0.187031173	0.050021748	0.402552359
Mali	Kayes	Nioro	2012	any_ORS	0.248504164	0.10034042	0.436217486
Mali	Kayes	Nioro	2013	any_ORS	0.192947859	0.049116864	0.431223913
Mali	Kayes	Nioro	2014	any_ORS	0.176359239	0.048515256	0.409796844
Mali	Kayes	Nioro	2015	any_ORS	0.162449353	0.102957843	0.23436036
Mali	Kayes	Nioro	2016	any_ORS	0.162194462	0.043874589	0.370689653
Mali	Kayes	Nioro	2017	any_ORS	0.133273678	0.034704344	0.326518623
Mali	Kayes	Nioro	2018	any_ORS	0.053711777	0.024694384	0.102081855
Mali	Koulikoro	Koulikoro	2001	any_ORS	0.160503348	0.104074028	0.23041055
Mali	Koulikoro	Koulikoro	2002	any_ORS	0.17230951	0.039014108	0.389861147
Mali	Koulikoro	Koulikoro	2003	any_ORS	0.172941689	0.037398051	0.423101544
Mali	Koulikoro	Koulikoro	2004	any_ORS	0.172407894	0.036275843	0.397824173
Mali	Koulikoro	Koulikoro	2005	any_ORS	0.17928851	0.043935509	0.416638795
Mali	Koulikoro	Koulikoro	2006	any_ORS	0.155034639	0.094854646	0.22921673
Mali	Koulikoro	Koulikoro	2007	any_ORS	0.17644165	0.044723042	0.403535661
Mali	Koulikoro	Koulikoro	2008	any_ORS	0.172938669	0.036366002	0.401457048
Mali	Koulikoro	Koulikoro	2009	any_ORS	0.155627902	0.031639753	0.38717835
Mali	Koulikoro	Koulikoro	2010	any_ORS	0.099895054	0.062079704	0.149167694
Mali	Koulikoro	Koulikoro	2011	any_ORS	0.18970678	0.055437642	0.434740535
Mali	Koulikoro	Koulikoro	2012	any_ORS	0.330585933	0.229235214	0.464531424
Mali	Koulikoro	Koulikoro	2013	any_ORS	0.245008066	0.077020426	0.497578093
Mali	Koulikoro	Koulikoro	2014	any_ORS	0.234222509	0.069459763	0.465159687
Mali	Koulikoro	Koulikoro	2015	any_ORS	0.262307755	0.175418939	0.361915251
Mali	Koulikoro	Koulikoro	2016	any_ORS	0.223388955	0.057878661	0.471406202
Mali	Koulikoro	Koulikoro	2017	any_ORS	0.21444021	0.064446246	0.44574169
Mali	Koulikoro	Koulikoro	2018	any_ORS	0.199045728	0.122263634	0.294502197
Mali	Mopti	Mopti	2001	any_ORS	0.050797393	0.026163813	0.088242155
Mali	Mopti	Mopti	2002	any_ORS	0.114711871	0.022600981	0.302344031
Mali	Mopti	Mopti	2003	any_ORS	0.142677228	0.030344375	0.360137554
Mali	Mopti	Mopti	2004	any_ORS	0.15250204	0.03375497	0.370824911
Mali	Mopti	Mopti	2005	any_ORS	0.152419527	0.034656206	0.353505816
Mali	Mopti	Mopti	2006	any_ORS	0.126389608	0.073729008	0.198789213
Mali	Mopti	Mopti	2007	any_ORS	0.163898608	0.035644173	0.371712174
Mali	Mopti	Mopti	2008	any_ORS	0.174615039	0.040216462	0.415512979
Mali	Mopti	Mopti	2009	any_ORS	0.176839639	0.04206845	0.416905744
Mali	Mopti	Mopti	2010	any_ORS	0.149321023	0.095446982	0.214382059
Mali	Mopti	Mopti	2011	any_ORS	0.188833665	0.053654642	0.44285519
Mali	Mopti	Mopti	2012	any_ORS	0.238162477	0.139141599	0.350035986
Mali	Mopti	Mopti	2013	any_ORS	0.21230635	0.058861128	0.461141985
Mali	Mopti	Mopti	2014	any_ORS	0.216388752	0.061301654	0.466646332
Mali	Mopti	Mopti	2015	any_ORS	0.231428788	0.149226509	0.325413878
Mali	Mopti	Mopti	2016	any_ORS	0.227054585	0.070789953	0.472779839
Mali	Mopti	Mopti	2017	any_ORS	0.253010584	0.072363118	0.523319494
Mali	Mopti	Mopti	2018	any_ORS	0.344344328	0.230585735	0.463597354
Mali	Ségou	Ségou	2001	any_ORS	0.172449268	0.09792478	0.273488482
Mali	Ségou	Ségou	2002	any_ORS	0.171300218	0.035494386	0.427011868
Mali	Ségou	Ségou	2003	any_ORS	0.166063924	0.033761564	0.419967461
Mali	Ségou	Ségou	2004	any_ORS	0.160278005	0.034907703	0.379525747
Mali	Ségou	Ségou	2005	any_ORS	0.156645617	0.034456818	0.382503639
Mali	Ségou	Ségou	2006	any_ORS	0.09638996	0.052561036	0.158192206
Mali	Ségou	Ségou	2007	any_ORS	0.15345991	0.036435599	0.357063693
Mali	Ségou	Ségou	2008	any_ORS	0.17640989	0.037598409	0.425488098
Mali	Ségou	Ségou	2009	any_ORS	0.182458539	0.045535486	0.406632753
Mali	Ségou	Ségou	2010	any_ORS	0.186780279	0.122596017	0.271333122
Mali	Ségou	Ségou	2011	any_ORS	0.205278774	0.056528761	0.452569261
Mali	Ségou	Ségou	2012	any_ORS	0.260904373	0.163914346	0.365547514
Mali	Ségou	Ségou	2013	any_ORS	0.209823845	0.060046386	0.459625116
Mali	Ségou	Ségou	2014	any_ORS	0.180280126	0.053304227	0.40941573
Mali	Ségou	Ségou	2015	any_ORS	0.12548172	0.085514839	0.172838983
Mali	Ségou	Ségou	2016	any_ORS	0.173948355	0.0434624	0.402604271
Mali	Ségou	Ségou	2017	any_ORS	0.20714724	0.057157991	0.436244691
Mali	Ségou	Ségou	2018	any_ORS	0.217419305	0.154141192	0.292758262
Mali	Sikasso	Yanfolila	2001	any_ORS	0.076486273	0.034553852	0.137110635
Mali	Sikasso	Yanfolila	2002	any_ORS	0.134025822	0.031388152	0.326737058
Mali	Sikasso	Yanfolila	2003	any_ORS	0.155090349	0.034018811	0.371242768
Mali	Sikasso	Yanfolila	2004	any_ORS	0.172436388	0.040744649	0.388165014
Mali	Sikasso	Yanfolila	2005	any_ORS	0.181550818	0.046270295	0.40560404
Mali	Sikasso	Yanfolila	2006	any_ORS	0.177517465	0.082695701	0.314073131
Mali	Sikasso	Yanfolila	2007	any_ORS	0.186971145	0.048223539	0.426195995
Mali	Sikasso	Yanfolila	2008	any_ORS	0.184859332	0.040489586	0.426852178
Mali	Sikasso	Yanfolila	2009	any_ORS	0.183600004	0.043440089	0.410988779
Mali	Sikasso	Yanfolila	2010	any_ORS	0.149294754	0.093220669	0.21931402
Mali	Sikasso	Yanfolila	2011	any_ORS	0.247141218	0.07428388	0.496575432
Mali	Sikasso	Yanfolila	2012	any_ORS	0.451498849	0.297128141	0.601829673
Mali	Sikasso	Yanfolila	2013	any_ORS	0.282797942	0.097938204	0.544702976
Mali	Sikasso	Yanfolila	2014	any_ORS	0.247800964	0.071043757	0.525465503
Mali	Sikasso	Yanfolila	2015	any_ORS	0.227334233	0.11278095	0.375440856
Mali	Sikasso	Yanfolila	2016	any_ORS	0.227580036	0.067458838	0.467397059
Mali	Sikasso	Yanfolila	2017	any_ORS	0.233470634	0.078250631	0.469873033
Mali	Sikasso	Yanfolila	2018	any_ORS	0.239977792	0.114405161	0.394167415
Mali	Kayes	Yélimané	2001	any_ORS	0.184342739	0.104500841	0.27718357
Mali	Kayes	Yélimané	2002	any_ORS	0.163474175	0.037693779	0.388098349
Mali	Kayes	Yélimané	2003	any_ORS	0.15334291	0.032823527	0.373068388
Mali	Kayes	Yélimané	2004	any_ORS	0.150195696	0.028827059	0.387601337
Mali	Kayes	Yélimané	2005	any_ORS	0.136344552	0.026101519	0.342790712
Mali	Kayes	Yélimané	2006	any_ORS	0.100374343	0.044876537	0.180895148
Mali	Kayes	Yélimané	2007	any_ORS	0.143817792	0.029759097	0.377057625
Mali	Kayes	Yélimané	2008	any_ORS	0.151331273	0.027531339	0.379327927
Mali	Kayes	Yélimané	2009	any_ORS	0.154939395	0.037891218	0.372753862
Mali	Kayes	Yélimané	2010	any_ORS	0.132822508	0.079811795	0.205065321
Mali	Kayes	Yélimané	2011	any_ORS	0.187787944	0.045252515	0.418988713
Mali	Kayes	Yélimané	2012	any_ORS	0.286875817	0.119629345	0.510091008
Mali	Kayes	Yélimané	2013	any_ORS	0.203161009	0.049590837	0.458937959
Mali	Kayes	Yélimané	2014	any_ORS	0.176997764	0.044475304	0.433577659
Mali	Kayes	Yélimané	2015	any_ORS	0.157518173	0.095222691	0.230988901
Mali	Kayes	Yélimané	2016	any_ORS	0.167650455	0.042552793	0.395830291
Mali	Kayes	Yélimané	2017	any_ORS	0.15068581	0.036083366	0.370336689
Mali	Kayes	Yélimané	2018	any_ORS	0.082256308	0.035752714	0.150969218
Mali	Koulikoro	Nara	2001	any_ORS	0.070425713	0.030254281	0.12294076
Mali	Koulikoro	Nara	2002	any_ORS	0.107278759	0.023726283	0.264540065
Mali	Koulikoro	Nara	2003	any_ORS	0.124828633	0.03043624	0.291785188
Mali	Koulikoro	Nara	2004	any_ORS	0.135494976	0.034236633	0.323634889
Mali	Koulikoro	Nara	2005	any_ORS	0.137796085	0.03800467	0.29394675
Mali	Koulikoro	Nara	2006	any_ORS	0.121151908	0.054734119	0.2218774
Mali	Koulikoro	Nara	2007	any_ORS	0.143887589	0.042104867	0.331889047
Mali	Koulikoro	Nara	2008	any_ORS	0.143830595	0.033606504	0.331288129
Mali	Koulikoro	Nara	2009	any_ORS	0.125983444	0.029371783	0.291196885
Mali	Koulikoro	Nara	2010	any_ORS	0.078417189	0.038730921	0.133276393
Mali	Koulikoro	Nara	2011	any_ORS	0.144473885	0.038018909	0.317974887
Mali	Koulikoro	Nara	2012	any_ORS	0.239914331	0.120841921	0.392069703
Mali	Koulikoro	Nara	2013	any_ORS	0.191740276	0.061333135	0.397327152
Mali	Koulikoro	Nara	2014	any_ORS	0.183595433	0.057273614	0.392073241
Mali	Koulikoro	Nara	2015	any_ORS	0.19725309	0.103676911	0.308204199
Mali	Koulikoro	Nara	2016	any_ORS	0.171136278	0.051075537	0.357123996
Mali	Koulikoro	Nara	2017	any_ORS	0.153914447	0.047261454	0.321917591
Mali	Koulikoro	Nara	2018	any_ORS	0.110132292	0.049937282	0.200510222
Mali	Mopti	Ténenkou	2001	any_ORS	0.043885907	0.020803429	0.077888023
Mali	Mopti	Ténenkou	2002	any_ORS	0.105789428	0.021707373	0.285652749
Mali	Mopti	Ténenkou	2003	any_ORS	0.132606201	0.023820273	0.353397465
Mali	Mopti	Ténenkou	2004	any_ORS	0.141818775	0.025366146	0.349907237
Mali	Mopti	Ténenkou	2005	any_ORS	0.136538218	0.028354301	0.328782508
Mali	Mopti	Ténenkou	2006	any_ORS	0.089733451	0.039810465	0.164949566
Mali	Mopti	Ténenkou	2007	any_ORS	0.146820226	0.027905365	0.351984344
Mali	Mopti	Ténenkou	2008	any_ORS	0.16468862	0.034181511	0.417260524
Mali	Mopti	Ténenkou	2009	any_ORS	0.160684399	0.033450927	0.38357202
Mali	Mopti	Ténenkou	2010	any_ORS	0.140824938	0.076314712	0.222323906
Mali	Mopti	Ténenkou	2011	any_ORS	0.189836256	0.053622933	0.420259084
Mali	Mopti	Ténenkou	2012	any_ORS	0.275496115	0.134257089	0.437061844
Mali	Mopti	Ténenkou	2013	any_ORS	0.208352535	0.058379896	0.458708292
Mali	Mopti	Ténenkou	2014	any_ORS	0.19721699	0.053414341	0.446029588
Mali	Mopti	Ténenkou	2015	any_ORS	0.186470994	0.10251702	0.29469634
Mali	Mopti	Ténenkou	2016	any_ORS	0.195385307	0.056008969	0.404014498
Mali	Mopti	Ténenkou	2017	any_ORS	0.225401394	0.063942291	0.504281627
Mali	Mopti	Ténenkou	2018	any_ORS	0.291065756	0.156613864	0.46374771
Mali	Ségou	Tominian	2001	any_ORS	0.077513904	0.04111022	0.138597869
Mali	Ségou	Tominian	2002	any_ORS	0.127602746	0.024869781	0.342855772
Mali	Ségou	Tominian	2003	any_ORS	0.144466668	0.027279497	0.356590927
Mali	Ségou	Tominian	2004	any_ORS	0.14479558	0.030860118	0.357634477
Mali	Ségou	Tominian	2005	any_ORS	0.139511503	0.02717705	0.354913776
Mali	Ségou	Tominian	2006	any_ORS	0.1012712	0.049849694	0.175035935
Mali	Ségou	Tominian	2007	any_ORS	0.152025335	0.028948937	0.357206159
Mali	Ségou	Tominian	2008	any_ORS	0.160922892	0.034776787	0.382066379
Mali	Ségou	Tominian	2009	any_ORS	0.153329384	0.029799166	0.382582215
Mali	Ségou	Tominian	2010	any_ORS	0.121939794	0.063120292	0.196522462
Mali	Ségou	Tominian	2011	any_ORS	0.155429243	0.033669844	0.367550212
Mali	Ségou	Tominian	2012	any_ORS	0.183996724	0.089137413	0.301868019
Mali	Ségou	Tominian	2013	any_ORS	0.182298302	0.046903362	0.41609019
Mali	Ségou	Tominian	2014	any_ORS	0.176329548	0.043495321	0.416855259
Mali	Ségou	Tominian	2015	any_ORS	0.149263011	0.088562552	0.230932382
Mali	Ségou	Tominian	2016	any_ORS	0.177039711	0.041237086	0.40485259
Mali	Ségou	Tominian	2017	any_ORS	0.185813341	0.048674093	0.413868079
Mali	Ségou	Tominian	2018	any_ORS	0.150155384	0.090046949	0.232269532
Mali	Sikasso	Yorosso	2001	any_ORS	0.135246151	0.072828425	0.224290456
Mali	Sikasso	Yorosso	2002	any_ORS	0.163018395	0.034139104	0.403998479
Mali	Sikasso	Yorosso	2003	any_ORS	0.166796267	0.033132281	0.406025962
Mali	Sikasso	Yorosso	2004	any_ORS	0.168157989	0.031483757	0.433565117
Mali	Sikasso	Yorosso	2005	any_ORS	0.157283753	0.02957713	0.409910513
Mali	Sikasso	Yorosso	2006	any_ORS	0.106179636	0.047259546	0.190016734
Mali	Sikasso	Yorosso	2007	any_ORS	0.155401689	0.029192148	0.403051473
Mali	Sikasso	Yorosso	2008	any_ORS	0.167287062	0.032602389	0.409821936
Mali	Sikasso	Yorosso	2009	any_ORS	0.166409195	0.034122028	0.385622264
Mali	Sikasso	Yorosso	2010	any_ORS	0.146279315	0.075235032	0.236762596
Mali	Sikasso	Yorosso	2011	any_ORS	0.196004448	0.047157093	0.470671469
Mali	Sikasso	Yorosso	2012	any_ORS	0.285367667	0.151321248	0.421581856
Mali	Sikasso	Yorosso	2013	any_ORS	0.219936865	0.053689014	0.48193708
Mali	Sikasso	Yorosso	2014	any_ORS	0.197285528	0.048092353	0.47491922
Mali	Sikasso	Yorosso	2015	any_ORS	0.176595411	0.090865129	0.29274549
Mali	Sikasso	Yorosso	2016	any_ORS	0.209491438	0.054680386	0.482023341
Mali	Sikasso	Yorosso	2017	any_ORS	0.240750094	0.073667518	0.507148893
Mali	Sikasso	Yorosso	2018	any_ORS	0.267319558	0.156641331	0.3962699
Mali	Mopti	Youwarou	2001	any_ORS	0.033691612	0.014162073	0.065534379
Mali	Mopti	Youwarou	2002	any_ORS	0.089508705	0.014264259	0.253700815
Mali	Mopti	Youwarou	2003	any_ORS	0.111440768	0.020418324	0.314274167
Mali	Mopti	Youwarou	2004	any_ORS	0.120934534	0.022627129	0.320832496
Mali	Mopti	Youwarou	2005	any_ORS	0.11987649	0.023664283	0.323210392
Mali	Mopti	Youwarou	2006	any_ORS	0.075294199	0.034212231	0.135646421
Mali	Mopti	Youwarou	2007	any_ORS	0.13342419	0.029719182	0.321135439
Mali	Mopti	Youwarou	2008	any_ORS	0.159411003	0.033314498	0.386226184
Mali	Mopti	Youwarou	2009	any_ORS	0.178401026	0.042698012	0.439091758
Mali	Mopti	Youwarou	2010	any_ORS	0.20534973	0.128787688	0.310419408
Mali	Mopti	Youwarou	2011	any_ORS	0.199980117	0.053878649	0.456971241
Mali	Mopti	Youwarou	2012	any_ORS	0.250922127	0.096105686	0.47832761
Mali	Mopti	Youwarou	2013	any_ORS	0.196794281	0.052594188	0.452908245
Mali	Mopti	Youwarou	2014	any_ORS	0.192480514	0.047981923	0.430361758
Mali	Mopti	Youwarou	2015	any_ORS	0.209570217	0.118495424	0.317802952
Mali	Mopti	Youwarou	2016	any_ORS	0.200383372	0.049517896	0.438220341
Mali	Mopti	Youwarou	2017	any_ORS	0.21894818	0.064807805	0.476531505
Mali	Mopti	Youwarou	2018	any_ORS	0.279190363	0.162809046	0.408875631
Mali	Bamako	Bamako	2001	only_RHF	0.294349669	0.23226053	0.357654542
Mali	Bamako	Bamako	2002	only_RHF	0.151965928	0.020704017	0.387391391
Mali	Bamako	Bamako	2003	only_RHF	0.107682617	0.011496185	0.315555815
Mali	Bamako	Bamako	2004	only_RHF	0.094403082	0.00942077	0.302495845
Mali	Bamako	Bamako	2005	only_RHF	0.093894092	0.009572714	0.294772901
Mali	Bamako	Bamako	2006	only_RHF	0.119861123	0.069945946	0.183180298
Mali	Bamako	Bamako	2007	only_RHF	0.10021832	0.009047625	0.298586392
Mali	Bamako	Bamako	2008	only_RHF	0.10085284	0.010605878	0.311312763
Mali	Bamako	Bamako	2009	only_RHF	0.120682231	0.016635237	0.317583356
Mali	Bamako	Bamako	2010	only_RHF	0.210731286	0.160994512	0.267889994
Mali	Bamako	Bamako	2011	only_RHF	0.102963929	0.009402874	0.296822084
Mali	Bamako	Bamako	2012	only_RHF	0.038256202	0.017315219	0.073055817
Mali	Bamako	Bamako	2013	only_RHF	0.051181475	0.003976398	0.183362984
Mali	Bamako	Bamako	2014	only_RHF	0.04469851	0.003184121	0.169547934
Mali	Bamako	Bamako	2015	only_RHF	0.022908429	0.010154358	0.044061718
Mali	Bamako	Bamako	2016	only_RHF	0.035682879	0.002413606	0.141351579
Mali	Bamako	Bamako	2017	only_RHF	0.027859361	0.001982893	0.115901008
Mali	Bamako	Bamako	2018	only_RHF	0.00814415	0.001930262	0.022245311
Senegal	Dakar	Dakar	2000	only_RHF	0.379819047	0.268911362	0.505909913
Senegal	Dakar	Dakar	2001	only_RHF	0.265166678	0.166724152	0.375549463
Senegal	Dakar	Dakar	2002	only_RHF	0.222360367	0.134237828	0.339485638
Senegal	Dakar	Dakar	2003	only_RHF	0.136277027	0.065199471	0.22962993
Senegal	Dakar	Dakar	2004	only_RHF	0.118208998	0.057297676	0.201986846
Senegal	Dakar	Dakar	2005	only_RHF	0.10680066	0.060743474	0.164664201
Senegal	Dakar	Dakar	2006	only_RHF	0.076031709	0.035072293	0.134867877
Senegal	Dakar	Dakar	2007	only_RHF	0.049884082	0.023546164	0.090592335
Senegal	Dakar	Dakar	2008	only_RHF	0.042110111	0.018226707	0.080008257
Senegal	Dakar	Dakar	2009	only_RHF	0.040567958	0.016567222	0.077805142
Senegal	Dakar	Dakar	2010	only_RHF	0.039942682	0.01822831	0.077576686
Senegal	Dakar	Dakar	2011	only_RHF	0.039273025	0.020027399	0.071232442
Senegal	Dakar	Dakar	2012	only_RHF	0.042978608	0.018596064	0.085468143
Senegal	Dakar	Dakar	2013	only_RHF	0.043971719	0.020227223	0.080687113
Senegal	Dakar	Dakar	2014	only_RHF	0.0404867	0.019341878	0.07365433
Senegal	Dakar	Dakar	2015	only_RHF	0.046325352	0.026038288	0.078358226
Senegal	Dakar	Dakar	2016	only_RHF	0.036184122	0.01710392	0.066453694
Senegal	Dakar	Dakar	2017	only_RHF	0.031030504	0.014836791	0.054961497
Sierra Leone	Eastern	Kailahun	2000	only_RHF	0.072183809	0.039817752	0.115357121
[truncated: 3,887 more rows]
